# Supplementary material for: Partitioned polygenic risk scores identify distinct types of metabolic dysfunction-associated steatotic liver disease
Source: Nat Med. 2024 Dec 9;30(12):3614–23. doi: 10.1038/s41591-024-03284-0 (PMC11645285; doi:10.1038/s41591-024-03284-0)
Supplement: Supplementary file 3 — Supplementary Table 1 Characteristics of European participants from UK Biobank with available PDFF or liver iron corrected T1 (cT1) stratified by sex. Supplementary Table 2 Heritability estimates of PDFF and liver iron corrected T1 under different adiposity adjustments. Supplementary Table 3 Genetic correlation among PDFF and liver iron corrected T1 under different adiposity adjustments. Supplementary Table 4 Pleiotropy analysis of PDFF and liver iron corrected T1 under different adiposity adjustments. Supplementary Table 5 Multi-adipo-adjusted GWAS of PDFF and cT1 across different adjustments for adiposity indices in the UK Biobank. Supplementary Table 6a Overlapping between previously reported genomic loci GWAS catalog and independent loci found in present study for PDFF. Supplementary Table 6b Overlapping between previously reported genomic loci GWAS catalog and independent loci found in present study for liver iron corrected T1. Supplementary Table 7a Functionally informed fine-mapping results for PDFF. Supplementary Table 7b Functionally informed fine-mapping results for liver iron corrected T1. Supplementary Table 8a Colocalization with GTEx eQTLs for PDFF. Supplementary Table 8b Colocalization with GTEx eQTLs for liver iron corrected T1. Supplementary Table 9a Gene mapping for independent genetic loci for PDFF. Supplementary Table 9b Gene mapping for independent genetic loci for liver iron corrected T1. Supplementary Table 10a Gene-set enrichment analysis of mapped genes from PDFF independent genetic loci. Supplementary Table 10b Gene-set enrichment analysis of mapped genes from liver iron corrected T1 independent genetic loci. Supplementary Table 10c Gene-set enrichment analysis of mapped genes for independent genetic loci in PDFF-circulating TGs discordant pPRS. Supplementary Table 10d Gene-set enrichment analysis of mapped genes for independent genetic loci in PDFF-circulating TGs concordant pPRS. Supplementary Table 11 The association between independent [file 41591_2024_3284_MOESM3_ESM.xlsx]

## Sheet: Index
Table	Description
S1	Characteristics of European participants from UK Biobank with available proton density fat fraction (PDFF) or liver iron corrected T1 (cT1) stratified by sex
S2	Heritability estimates of PDFF and liver iron corrected T1 under different adiposity adjustments
S3	Genetic correlation among PDFF and liver iron corrected T1 under different adiposity adjustments
S4	Pleiotropy analysis of PDFF and liver iron corrected T1 under different adiposity adjustments
S5	Multi-adipo-adjusted GWAS of PDFF and cT1 across different adjustments for adiposity indices in the UK Biobank
S6A	Overlapping between previously reported genomic loci GWAS Catalog and independent loci found in present study for PDFF
S6B	Overlapping between previously reported genomic loci GWAS Catalog and independent loci found in present study for liver iron corrected T1
S7A	Functionally informed fine-mapping results for PDFF
S7B	Functionally informed fine-mapping results for liver iron corrected T1
S8A	Colocalization with GTEx eQTLs for PDFF
S8B	Colocalization with GTEx eQTLs for liver iron corrected T1
S9A	Gene mapping for independent genetic loci for PDFF
S9B	Gene mapping for independent genetic loci for liver iron corrected T1
S10A	Gene-set enrichment analysis of mapped genes from PDFF independent genetic loci
S10B	Gene-set enrichment analysis of mapped genes from liver iron corrected T1 independent genetic loci
S10C	Gene-set enrichment analysis of mapped genes for independent genetic loci in PDFF-circulating TGs discordant pPRS
S10D	Gene-set enrichment analysis of mapped genes for independent genetic loci in PDFF-circulating TGs concordant pPRS
S11	The association between independent novel genetic loci, and liver and metabolic-related outcomes in the UK Biobank
S12	Summarized results of mediation, interaction and association analyses for PDFF and cT1 across different measures of adiposity
S13	Summary statistics of mediation, interaction and association analyses for PDFF and cT1 across different measures of adiposity
S14	Meta-analysis of the associations between independent novel genetic loci and hepatic triglyceride content in four independent cohorts
S15	The association between independent previously known and replicated novel genetic loci from adipo-adjusted PDFF and liver iron corrected T1 and circulating triglycerides in the UK Biobank
S16	Goodness-of-fit for pPRS
S17	The association between genetic variants used in PDFF-circulating TGs pPRS and liver-related, cardiometabolic, and chronic kidney failure traits in the UK Biobank
S18	Case-control and prospective association of discordant and concordant pPRS with liver-related, cardiometabolic, and chronic kidney failure traits in the UK Biobank
S19	Comparison of PDFF-TGs and bNMF clustering pPRS approaches
S20	Baseline characteristics of individuals stratified by the extremes of pPRS
S21	Sex-specific association of discordant and concordant pPRS with liver-related, cardiometabolic, and chronic kidney failure traits in the UK Biobank
S22	Definition of binary traits
S23	Baseline characteristics of European participants in replication cohorts stratified by sex

## Sheet: S1
Supplementary Table 1. Characteristics of European participants from UK Biobank with available proton density fat fraction (PDFF) or liver iron corrected T1 (cT1) stratified by sex. Continuous traits are shown as mean and standard deviation or median (interquartile range) as appropriate. P-values were calculated by using univariate linear or logistic regression analysis. Continuous traits were ra…
Trait	Overall	Female	Male	P
n	36748	19051	17697
Age, yr	65.3(11.8)	64.4(11.6)	66.3(11.9)	6.93e-67
Proton density fat fraction (PDFF, %)	3.1(3.2)	2.6(2.3)	3.6(4)	<4.94E-324
Liver iron corrected T1 (cT1, msec)	693(68)	685(64)	701(70)	7.87e-148
HDL cholesterol (mmol/L)	1.48±0.376	1.64±0.371	1.31±0.301	<4.94E-324
Glucose (mmol/L)	5±0.972	4.95±0.856	5.05±1.08	1.11e-13
Glycated haemoglobin (HbA1c, mmol/mol)	35±5.12	34.8±4.61	35.2±5.6	1.27e-09
LDL (mmol/L)	3.58±0.827	3.6±0.827	3.57±0.828	0.000444
Triglycerides (mmol/L)	1.39(1.03)	1.21(0.818)	1.63(1.19)	<4.94E-324
ALT (U/L)	19.7(11.6)	16.8(8.36)	23.4(12.9)	<4.94E-324
AST (U/L)	24.2(7.5)	22.5(6.4)	26(7.9)	<4.94E-324
BMI (Kg/m2)	26.4±4.29	26±4.65	26.9±3.8	1.97e-163
Whole-body fat mass (WFM, Kg/m2)	7.85(3.89)	9.1(4.21)	6.73(2.98)	<4.94E-324
Visceral adipose tissue volume (VAT, L)	3.29(3.11)	2.33(2.03)	4.69(3.15)	<4.94E-324
HCC, n(%)	12(0.0327)	2(0.0105)	10(0.0566)	0.0297
Chronic liver disease, n(%)	660(1.8)	336(1.77)	324(1.83)	0.626
Cirrhosis, n(%)	83(0.226)	29(0.152)	54(0.305)	0.00248
Cardiovascular disease (CVD), n(%)	3871(10.5)	1249(6.56)	2622(14.8)	2.02e-139
Diabetes, n(%)	2173(5.91)	765(4.02)	1408(7.96)	1.27e-55
Hypertension, n(%)	13007(35.4)	5496(28.8)	7511(42.4)	9.58e-162
Autoimmune liver diseases, n(%)	41(0.112)	30(0.157)	11(0.0622)	0.00832
All cancer (excluding blood), n(%)	5566(15.1)	2836(14.9)	2730(15.4)	0.149
Chronic kidney failure, n(%)	665(1.81)	292(1.53)	373(2.11)	3.88e-05
Heart Failure (HF), n(%)	461(1.25)	121(0.635)	340(1.92)	6.44e-26

## Sheet: S2
Supplementary Table 2. Heritability estimates of PDFF and liver iron corrected T1 under different adiposity adjustments. Heritability and intercepts were estimated using partitioned LD score regression analysis (LDSC) using baseline model v2.2 and weights based on Europeans from 1000 genomes. Abbreviations: VAT: Visceral adipose tissue; WFM: Whole body fat mass (kg/m2)
Trait	Heritability	Heritability SE	Heritability P	Intercept	Intercept SE	N
PDFF (WFM)	0.2449	0.0791	0.000963476	0.9914	0.0249	34367
PDFF (BMI)	0.2403	0.0767	0.00091387	0.9958	0.0248	35146
PDFF (VAT)	0.2053	0.0838	0.00733396	0.9982	0.0259	33540
Liver iron corrected T1 (VAT)	0.1922	0.0877	0.0145615	1.023	0.0121	27782
PDFF	0.186	0.0508	0.00013263	1.0111	0.0171	36394
Liver iron corrected T1 (WFM)	0.1858	0.0754	0.00656912	1.0219	0.0102	28638
Liver iron corrected T1 (BMI)	0.1777	0.0755	0.00958765	1.0253	0.0102	29312
Liver iron corrected T1	0.1762	0.0704	0.00596369	1.026	0.0099	30481

## Sheet: S3
Supplementary Table 3. Genetic correlation among PDFF and liver iron corrected T1 under different adiposity adjustments. Genetic correlations (rg) and block jacknife standard errors (SE) were estimated using LD score regression analysis (LDSC). P-values are two-sided and not corrected for multiple hypothesis testing. Abbreviations: VAT: Visceral adipose tissue; WFM: Whole body fat mass (kg/m2)
Trait 1	Trait 2	rg	SE	Z	P
Liver iron corrected T1 (BMI)	Liver iron corrected T1 (WFM)	0.9819	0.0106	92.9897	0
PDFF (BMI)	PDFF (WFM)	0.9667	0.0076	127.799	0
Liver iron corrected T1 (VAT)	Liver iron corrected T1 (WFM)	0.9273	0.041	22.5927	5.111e-113
Liver iron corrected T1 (BMI)	Liver iron corrected T1 (VAT)	0.9068	0.05	18.1293	1.8728e-73
Liver iron corrected T1	Liver iron corrected T1 (VAT)	0.8813	0.0549	16.0508	5.6454e-58
Liver iron corrected T1	Liver iron corrected T1 (WFM)	0.8793	0.053	16.5828	9.2756e-62
Liver iron corrected T1 (BMI)	Liver iron corrected T1	0.8643	0.0597	14.4709	1.8513e-47
PDFF (VAT)	PDFF (WFM)	0.8436	0.0467	18.052	7.606e-73
PDFF (BMI)	PDFF (VAT)	0.8292	0.0456	18.1745	8.2143e-74
PDFF	PDFF (WFM)	0.7763	0.0477	16.2738	1.5134e-59
PDFF (BMI)	PDFF	0.7731	0.0487	15.8889	7.5602e-57
PDFF	PDFF (VAT)	0.7602	0.0559	13.6003	3.9875e-42
Liver iron corrected T1	PDFF	0.6371	0.1231	5.177	2.255e-07
Liver iron corrected T1 (BMI)	PDFF (BMI)	0.4406	0.1596	2.7608	0.0057655
Liver iron corrected T1 (BMI)	PDFF	0.4351	0.1311	3.3191	0.00090313
Liver iron corrected T1 (WFM)	PDFF	0.4331	0.1348	3.2121	0.0013178
Liver iron corrected T1 (VAT)	PDFF (VAT)	0.4239	0.117	3.6243	0.00028977
Liver iron corrected T1 (BMI)	PDFF (VAT)	0.423	0.1358	3.1146	0.0018422
Liver iron corrected T1 (WFM)	PDFF (WFM)	0.4214	0.1647	2.5579	0.01053
Liver iron corrected T1 (WFM)	PDFF (VAT)	0.4188	0.1417	2.9552	0.0031246
Liver iron corrected T1 (BMI)	PDFF (WFM)	0.4163	0.1603	2.5976	0.0093891
Liver iron corrected T1	PDFF (VAT)	0.4086	0.1077	3.7943	0.00014809
Liver iron corrected T1 (WFM)	PDFF (BMI)	0.3968	0.1564	2.538	0.011148
Liver iron corrected T1 (VAT)	PDFF	0.3594	0.1101	3.2633	0.0011014
Liver iron corrected T1	PDFF (WFM)	0.321	0.125	2.5668	0.010264
Liver iron corrected T1	PDFF (BMI)	0.3136	0.1205	2.6022	0.0092629
Liver iron corrected T1 (VAT)	PDFF (WFM)	0.2298	0.1294	1.7766	0.075641
Liver iron corrected T1 (VAT)	PDFF (BMI)	0.2138	0.1245	1.7182	0.085768

## Sheet: S4
Supplementary Table 4. Pleiotropy analysis of PDFF and liver iron corrected T1 under different adiposity adjustments. Genome-wide significant loci per each adiposity adjustment were assigned to a unique locus ID if they were in LD (r2 > 0.2) in a windows of 1 Mb around each index variant. Abbreviations: PDFF: proton density fat fraction; VAT: Visceral adipose tissue; WFM: Whole body fat mass (kg/…
Trait	CHR	POS	Variant ID	Locus	Category	Locus ID
Liver iron corrected T1 (BMI)	1	15810346	rs12130283	CELA2B	Liver iron corrected T1	1
Liver iron corrected T1 (WFM)	1	15810346	rs12130283	CELA2B	Liver iron corrected T1	1
PDFF (BMI)	1	110232983	rs140584594	GSTM1	PDFF	2
PDFF (WFM)	1	110232983	rs140584594	GSTM1	PDFF	2
PDFF (BMI)	1	172323134	rs17277932	DNM3	PDFF	3
PDFF (WFM)	1	172323134	rs17277932	DNM3	PDFF	3
Liver iron corrected T1 (BMI)	1	220100497	rs759359281	SLC30A10	Liver iron corrected T1	4
Liver iron corrected T1	1	220100497	rs759359281	SLC30A10	Liver iron corrected T1	4
Liver iron corrected T1 (VAT)	1	220100497	rs759359281	SLC30A10	Liver iron corrected T1	4
Liver iron corrected T1 (WFM)	1	220100497	rs759359281	SLC30A10	Liver iron corrected T1	4
PDFF (BMI)	1	220970028	rs2642438	MARC1	PDFF	5
PDFF	1	220970028	rs2642438	MARC1	PDFF	5
PDFF (VAT)	1	220970028	rs2642438	MARC1	PDFF	5
PDFF (WFM)	1	220970028	rs2642438	MARC1	PDFF	5
PDFF (BMI)	2	27730940	rs1260326	GCKR	PDFF	6
PDFF	2	27730940	rs1260326	GCKR	PDFF	6
PDFF (VAT)	2	27730940	rs1260326	GCKR	PDFF	6
PDFF (WFM)	2	27730940	rs1260326	GCKR	PDFF	6
PDFF (BMI)	2	165501927	rs5835988	COBLL1	PDFF	7
PDFF (VAT)	2	165518799	rs75265117	COBLL1	PDFF	7
PDFF (WFM)	2	165501927	rs5835988	COBLL1	PDFF	7
PDFF (BMI)	2	227100579	2:227100579_TC_T	IRS1	PDFF	8
PDFF (WFM)	2	227100579	2:227100579_TC_T	IRS1	PDFF	8
PDFF (WFM)	3	12393125	rs1801282	PPARG	PDFF	9
PDFF (BMI)	3	25484121	rs79905393	RARB	PDFF	10
PDFF (WFM)	3	25484121	rs79905393	RARB	PDFF	10
PDFF (BMI)	3	150066540	rs62271373	TSC22D2	PDFF	11
PDFF (VAT)	3	150066540	rs62271373	TSC22D2	PDFF	11
PDFF (WFM)	3	150066540	rs62271373	TSC22D2	PDFF	11
PDFF (BMI)	4	100239319	rs1229984	ADH1B	PDFF	12
PDFF	4	100239319	rs1229984	ADH1B	PDFF	12
PDFF (VAT)	4	100239319	rs1229984	ADH1B	PDFF	12
PDFF (WFM)	4	100239319	rs1229984	ADH1B	PDFF	12
PDFF (VAT)	4	100503761	rs11937107	MTTP	PDFF	13
PDFF (BMI)	4	100562374	rs36029295	RP11-766F14.2	PDFF	14
PDFF (WFM)	4	100562374	rs36029295	RP11-766F14.2	PDFF	14
Liver iron corrected T1 (BMI)	4	102681041	rs201081507	BANK1	Liver iron corrected T1	15
Liver iron corrected T1 (BMI)	4	103188709	rs13107325	SLC39A8	Liver iron corrected T1	15
Liver iron corrected T1	4	102681041	rs201081507	BANK1	Liver iron corrected T1	15
Liver iron corrected T1	4	103188709	rs13107325	SLC39A8	Liver iron corrected T1	15
Liver iron corrected T1 (VAT)	4	102681041	rs201081507	BANK1	Liver iron corrected T1	15
Liver iron corrected T1 (VAT)	4	103188709	rs13107325	SLC39A8	Liver iron corrected T1	15
Liver iron corrected T1 (WFM)	4	102681041	rs201081507	BANK1	Liver iron corrected T1	15
Liver iron corrected T1 (WFM)	4	103188709	rs13107325	SLC39A8	Liver iron corrected T1	15
Liver iron corrected T1 (BMI)	4	103184239	rs112519623	SLC39A8	Liver iron corrected T1	15
Liver iron corrected T1	4	103184239	rs112519623	SLC39A8	Liver iron corrected T1	15
Liver iron corrected T1 (VAT)	4	103184239	rs112519623	SLC39A8	Liver iron corrected T1	15
Liver iron corrected T1 (WFM)	4	103184239	rs112519623	SLC39A8	Liver iron corrected T1	15
Liver iron corrected T1 (BMI)	4	103253056	rs62327959	SLC39A8	Liver iron corrected T1	15
Liver iron corrected T1	4	103247440	rs7692921	SLC39A8	Liver iron corrected T1	15
Liver iron corrected T1 (VAT)	4	103247440	rs7692921	SLC39A8	Liver iron corrected T1	15
Liver iron corrected T1 (WFM)	4	103247440	rs7692921	SLC39A8	Liver iron corrected T1	15
PDFF (VAT)	5	55808342	rs392794	AC022431.2	PDFF	16
PDFF (VAT)	5	55857025	rs11429307	AC022431.2	PDFF	16
PDFF (WFM)	5	55857025	rs11429307	AC022431.2	PDFF	16
PDFF (BMI)	5	72951153	5:72951153_GT_G	ARHGEF28	PDFF	17
Liver iron corrected T1 (BMI)	6	26093141	rs1800562	HFE	Liver iron corrected T1	18
Liver iron corrected T1	6	26098474	rs79220007	HFE	Liver iron corrected T1	18
Liver iron corrected T1 (VAT)	6	25878848	rs55925606	SLC17A3	Liver iron corrected T1	18
Liver iron corrected T1 (WFM)	6	26098474	rs79220007	HFE	Liver iron corrected T1	18
PDFF (BMI)	6	26093141	rs1800562	HFE	PDFF	18
Liver iron corrected T1 (BMI)	6	26118537	6:26118537_CTCAAAGATCAGTTTGG_C	HIST1H2BC	Liver iron corrected T1	18
Liver iron corrected T1	6	26118537	6:26118537_CTCAAAGATCAGTTTGG_C	HIST1H2BC	Liver iron corrected T1	18
Liver iron corrected T1 (VAT)	6	26091179	rs1799945	HFE	Liver iron corrected T1	18
Liver iron corrected T1 (WFM)	6	26118537	6:26118537_CTCAAAGATCAGTTTGG_C	HIST1H2BC	Liver iron corrected T1	18
PDFF (BMI)	7	28172732	rs702814	JAZF1	PDFF	19
PDFF (BMI)	7	65639723	rs4433015	CRCP	PDFF	20
PDFF (VAT)	7	65431686	rs6955582	GUSB	PDFF	20
Liver iron corrected T1 (VAT)	8	9173209	rs7012637	RP11-10A14.4	Liver iron corrected T1	21
Liver iron corrected T1 (BMI)	8	18272881	rs1495741	NAT2	Liver iron corrected T1	22
Liver iron corrected T1	8	18273300	rs1495743	NAT2	Liver iron corrected T1	22
Liver iron corrected T1 (VAT)	8	18272881	rs1495741	NAT2	Liver iron corrected T1	22
Liver iron corrected T1 (WFM)	8	18272881	rs1495741	NAT2	Liver iron corrected T1	22
PDFF (VAT)	8	25464670	rs73221948	CDCA2	PDFF	23
PDFF (BMI)	8	126500031	rs28601761	TRIB1	PDFF	24
PDFF	8	126500031	rs28601761	TRIB1	PDFF	24
PDFF (VAT)	8	126500031	rs28601761	TRIB1	PDFF	24
PDFF (WFM)	8	126500031	rs28601761	TRIB1	PDFF	24
PDFF (BMI)	9	132566666	rs7029757	TOR1B	PDFF	25
PDFF (VAT)	9	132566666	rs7029757	TOR1B	PDFF	25
PDFF (WFM)	9	132566666	rs7029757	TOR1B	PDFF	25
Liver iron corrected T1 (BMI)	9	136149830	rs532436	ABO	Liver iron corrected T1	26
Liver iron corrected T1	9	136149830	rs532436	ABO	Liver iron corrected T1	26
Liver iron corrected T1 (VAT)	9	136149830	rs532436	ABO	Liver iron corrected T1	26
Liver iron corrected T1 (WFM)	9	136149830	rs532436	ABO	Liver iron corrected T1	26
Liver iron corrected T1 (WFM)	10	113921825	rs2792735	GPAM	Liver iron corrected T1	27
PDFF (BMI)	10	113934384	rs2803619	GPAM	PDFF	27
PDFF	10	113950257	rs11446981	GPAM	PDFF	27
PDFF (VAT)	10	113910721	rs1129555	GPAM	PDFF	27
PDFF (WFM)	10	113934384	rs2803619	GPAM	PDFF	27
PDFF (BMI)	10	114026080	rs36014933	TECTB	PDFF	28
PDFF (VAT)	10	114024573	10:114024573_GA_G	TECTB	PDFF	28
PDFF (WFM)	10	114026080	rs36014933	TECTB	PDFF	28
PDFF (BMI)	11	823586	rs140201358	PNPLA2	PDFF	29
PDFF (WFM)	11	823586	rs140201358	PNPLA2	PDFF	29
Liver iron corrected T1 (BMI)	11	61575807	rs751229834	FADS1	Liver iron corrected T1	30
Liver iron corrected T1	11	61596322	11:61596322_CA_C	FADS1	Liver iron corrected T1	30
Liver iron corrected T1 (VAT)	11	61549025	rs174533	MYRF	Liver iron corrected T1	30
Liver iron corrected T1 (WFM)	11	61575807	rs751229834	FADS1	Liver iron corrected T1	30
PDFF (VAT)	11	75456134	rs531117	MOGAT2	PDFF	31
PDFF	12	3685100	rs1985912	PRMT8	PDFF	32
Liver iron corrected T1	12	51511269	rs59372312	TFCP2	Liver iron corrected T1	33
PDFF (BMI)	12	124393117	rs78985577	DNAH10	PDFF	34
PDFF (WFM)	12	124476873	rs12833624	FAM101A	PDFF	34
Liver iron corrected T1 (BMI)	14	24572932	rs111723834	PCK2	Liver iron corrected T1	35
Liver iron corrected T1	14	24572932	rs111723834	PCK2	Liver iron corrected T1	35
Liver iron corrected T1 (VAT)	14	24572932	rs111723834	PCK2	Liver iron corrected T1	35
Liver iron corrected T1 (WFM)	14	24572932	rs111723834	PCK2	Liver iron corrected T1	35
Liver iron corrected T1 (VAT)	16	77423427	rs2454933	ADAMTS18	Liver iron corrected T1	36
PDFF (VAT)	17	7116853	rs446994	DLG4	PDFF	37
PDFF (BMI)	17	18003648	rs854814	DRG2	PDFF	38
PDFF	17	17974014	rs11439486	GID4	PDFF	38
PDFF (WFM)	17	18003648	rs854814	DRG2	PDFF	38
PDFF (BMI)	17	64305051	rs78357146	PRKCA	PDFF	39
PDFF (VAT)	17	64210580	rs1801689	APOH	PDFF	39
PDFF (WFM)	17	64305051	rs78357146	PRKCA	PDFF	39
Liver iron corrected T1	18	59323966	18:59323966_CTT_C	CDH20	Liver iron corrected T1	40
Liver iron corrected T1 (WFM)	18	59367685	rs9748856	RNF152	Liver iron corrected T1	40
PDFF	19	18229208	rs56252442	MAST3	PDFF	41
Liver iron corrected T1 (BMI)	19	19379549	rs58542926	TM6SF2	Liver iron corrected T1	42
Liver iron corrected T1	19	19379549	rs58542926	TM6SF2	Liver iron corrected T1	42
Liver iron corrected T1 (VAT)	19	19379549	rs58542926	TM6SF2	Liver iron corrected T1	42
Liver iron corrected T1 (WFM)	19	19379549	rs58542926	TM6SF2	Liver iron corrected T1	42
PDFF (BMI)	19	19379549	rs58542926	TM6SF2	PDFF	42
PDFF	19	19379549	rs58542926	TM6SF2	PDFF	42
PDFF (VAT)	19	19379549	rs58542926	TM6SF2	PDFF	42
PDFF (WFM)	19	19379549	rs58542926	TM6SF2	PDFF	42
PDFF (BMI)	19	19396616	rs188247550	SUGP1	PDFF	42
PDFF	19	19396616	rs188247550	SUGP1	PDFF	42
PDFF (VAT)	19	19396616	rs188247550	SUGP1	PDFF	42
PDFF (WFM)	19	19396616	rs188247550	SUGP1	PDFF	42
PDFF (VAT)	19	33834096	rs73026242	CEBPG	PDFF	43
Liver iron corrected T1 (VAT)	19	33890838	rs10406327	PEPD	Liver iron corrected T1	44
PDFF (BMI)	19	45411941	rs429358	APOE	PDFF	45
PDFF	19	45411941	rs429358	APOE	PDFF	45
PDFF (VAT)	19	45411941	rs429358	APOE	PDFF	45
PDFF (WFM)	19	45411941	rs429358	APOE	PDFF	45
PDFF	19	45830763	rs344790	CKM	PDFF	46
Liver iron corrected T1 (BMI)	19	49206172	rs516246	FUT2	Liver iron corrected T1	47
Liver iron corrected T1	19	49206172	rs516246	FUT2	Liver iron corrected T1	47
Liver iron corrected T1 (VAT)	19	49206172	rs516246	FUT2	Liver iron corrected T1	47
Liver iron corrected T1 (WFM)	19	49206172	rs516246	FUT2	Liver iron corrected T1	47
PDFF (BMI)	19	54675097	rs11668882	MBOAT7	PDFF	48
PDFF	19	54676814	rs34564463	MBOAT7	PDFF	48
PDFF (VAT)	19	54671421	rs60204587	MBOAT7	PDFF	48
PDFF (WFM)	19	54675097	rs11668882	MBOAT7	PDFF	48
PDFF (WFM)	20	39142516	rs2207132	MAFB	PDFF	49
Liver iron corrected T1 (BMI)	22	37469192	rs6000553	TMPRSS6	Liver iron corrected T1	50
Liver iron corrected T1	22	37469192	rs6000553	TMPRSS6	Liver iron corrected T1	50
Liver iron corrected T1 (VAT)	22	37469192	rs6000553	TMPRSS6	Liver iron corrected T1	50
Liver iron corrected T1 (WFM)	22	37469192	rs6000553	TMPRSS6	Liver iron corrected T1	50
Liver iron corrected T1 (BMI)	22	44324727	rs738409	PNPLA3	Liver iron corrected T1	51
Liver iron corrected T1	22	44324727	rs738409	PNPLA3	Liver iron corrected T1	51
Liver iron corrected T1 (VAT)	22	44324727	rs738409	PNPLA3	Liver iron corrected T1	51
Liver iron corrected T1 (WFM)	22	44324727	rs738409	PNPLA3	Liver iron corrected T1	51
PDFF (BMI)	22	44324730	rs738408	PNPLA3	PDFF	51
PDFF	22	44324730	rs738408	PNPLA3	PDFF	51
PDFF (VAT)	22	44324730	rs738408	PNPLA3	PDFF	51
PDFF (WFM)	22	44324730	rs738408	PNPLA3	PDFF	51

## Sheet: S5
Supplementary Table 5. Multi-adipo-adjusted GWAS of PDFF and cT1 across different adjustments for adiposity indices in the UK Biobank. The association between common genetic variants and PDFF or liver iron corrected T1 was performed using REGENIE adjusting for adiposity index, age, sex, age×sex, age2 and age2×sex, first 10 genomic principal components and array batch. P-values are two-sided and n…
								BMI (NPDFF = 35146, NcT1 = 29312)		NA (NPDFF = 36394, NcT1 = 30481)		VAT (NPDFF = 33540, NcT1 = 27782)		WFM (NPDFF = 34367, NcT1 = 28638)
Trait	CHR	POS	SNP	Locus	A1	A2	A1Freq	Beta	P	Beta	P	Beta	P	Beta	P
PDFF	1	110232983	rs140584594	GSTM1	A	G	0.267299	-0.0453481	9.2747e-12	-0.0421246	1.44961e-07	-0.0339094	6.12731e-08	-0.0493569	1.42462e-13
PDFF	1	172323134	rs17277932	DNM3	A	G	0.145044	0.0488329	5.90555e-09	0.0510087	4.48652e-07	0.0372363	2.39326e-06	0.048043	1.13574e-08
PDFF	1	220970028	rs2642438	MARC1	A	G	0.295724	-0.0547489	2.56862e-17	-0.0571321	2.39001e-13	-0.0612033	7.89042e-24	-0.0553527	1.51356e-17
PDFF	2	27730940	rs1260326	GCKR	T	C	0.391609	0.062548	4.22669e-25	0.060735	7.19946e-17	0.0538736	2.69774e-21	0.0613044	5.07809e-24
PDFF	2	165501927	rs5835988	COBLL1	TG	T	0.407464	-0.0390197	7.21606e-11	-0.0323383	7.30819e-06	-0.0333322	3.35374e-09	-0.0456224	3.25162e-14
PDFF	2	227100579	2:227100579_TC_T	IRS1	TC	T	0.348328	-0.0339194	4.21231e-08	-0.0258217	0.000526211	-0.0233175	6.11519e-05	-0.0418573	1.62855e-11
PDFF	3	12393125	rs1801282	PPARG	G	C	0.122062	-0.0486257	6.92245e-08	-0.0352661	0.00119272	-0.0260032	0.00216486	-0.0591621	6.61455e-11
PDFF	3	25484121	rs79905393	RARB	A	G	0.0364906	-0.0872618	2.49029e-08	-0.0967672	2.94768e-07	-0.0543466	0.00022672	-0.0935086	2.85884e-09
PDFF	3	150066540	rs62271373	TSC22D2	A	T	0.0598718	0.0725288	9.05587e-09	0.0715288	2.51466e-06	0.0720544	1.1847e-09	0.0818558	1.02475e-10
PDFF	4	100239319	rs1229984	ADH1B	T	C	0.024156	-0.135242	1.84884e-12	-0.164543	1.26328e-12	-0.127802	1.7382e-12	-0.131711	7.19283e-12
PDFF	4	100503761	rs11937107	MTTP	T	C	0.252983	-0.0378941	2.3626e-08	-0.0375135	4.50018e-06	-0.0441031	4.86631e-12	-0.0373207	4.40677e-08
PDFF	4	100562374	rs36029295	RP11-766F14.2	GA	G	0.0387554	0.0853097	2.68083e-08	0.0936627	3.77294e-07	0.0786389	4.6667e-08	0.0853956	2.92948e-08
PDFF	5	55808342	rs392794	AC022431.2	C	T	0.254363	-0.0285036	2.43215e-05	-0.0289167	0.000371398	-0.0628644	5.09096e-23	-0.0310929	4.56257e-06
PDFF	5	72951153	5:72951153_GT_G	ARHGEF28	G	GT	0.462052	0.0327506	3.45152e-08	0.0301354	2.50167e-05	0.0295784	1.16153e-07	0.0303421	3.51625e-07
PDFF	6	26093141	rs1800562	HFE	A	G	0.0764907	0.0619711	3.26648e-08	0.0592002	1.18498e-05	0.0564212	8.77809e-08	0.0612878	5.30103e-08
PDFF	7	28172732	rs702814	JAZF1	C	T	0.49194	0.0348545	3.73465e-09	0.0320763	6.44392e-06	0.0182032	0.001068	0.0299617	4.46396e-07
PDFF	7	65431686	rs6955582	GUSB	A	G	0.450996	-0.0347039	5.56993e-09	-0.0316462	1.00039e-05	-0.0337333	1.72425e-09	-0.0313831	1.51102e-07
PDFF	8	25464670	rs73221948	CDCA2	T	G	0.294148	0.00378653	0.574581	0.00804004	0.322471	0.0462877	3.04509e-13	0.00605406	0.37142
PDFF	8	126500031	rs28601761	TRIB1	G	C	0.419543	-0.071708	1.62967e-32	-0.0607662	6.30522e-17	-0.0571906	6.55994e-24	-0.0718843	1.95389e-32
PDFF	9	132566666	rs7029757	TOR1B	A	G	0.0965138	-0.0625809	4.47126e-10	-0.0641929	1.08273e-07	-0.0626581	3.15065e-11	-0.0642131	1.89666e-10
PDFF	10	113910721	rs1129555	GPAM	A	G	0.273222	0.0589532	4.27563e-19	0.0572466	5.83445e-13	0.0618809	2.51768e-23	0.0584084	1.16735e-18
PDFF	10	114024573	10:114024573_GA_G	TECTB	G	GA	0.287014	-0.0335944	2.64685e-07	-0.02799	0.000367688	-0.0389698	2.23676e-10	-0.0327087	6.09298e-07
PDFF	11	823586	rs140201358	PNPLA2	G	C	0.0146532	0.144206	4.189e-09	0.146115	8.10345e-07	0.0899912	9.33555e-05	0.14698	2.35153e-09
PDFF	11	75456134	rs531117	MOGAT2	T	C	0.156682	-0.0400469	8.13786e-07	-0.0466988	1.7846e-06	-0.0419939	3.91354e-08	-0.0375563	4.00691e-06
PDFF	12	3685100	rs1985912	PRMT8	G	A	0.326032	-0.0239405	0.000196594	-0.0430303	2.67485e-08	-0.0216736	0.000332483	-0.0237871	0.000227039
PDFF	12	124476873	rs12833624	FAM101A	T	C	0.336973	-0.0344013	3.21884e-08	-0.0236257	0.00163313	-0.0150545	0.0101471	-0.0392335	3.37264e-10
PDFF	17	7116853	rs446994	DLG4	C	A	0.42174	0.0214077	0.000355361	0.0177266	0.0140424	0.0333193	3.43163e-09	0.0204625	0.000674559
PDFF	17	17974014	rs11439486	GID4	T	TA	0.329124	0.0362929	4.02133e-08	0.0459065	7.62764e-09	0.0298439	1.51635e-06	0.036179	5.09096e-08
PDFF	17	64210580	rs1801689	APOH	C	A	0.0292636	0.0979256	1.99572e-08	0.0894856	1.98674e-05	0.0987988	1.62596e-09	0.098984	1.62387e-08
PDFF	19	18229208	rs56252442	MAST3	T	G	0.252396	0.0283801	3.08219e-05	0.0478265	5.11117e-09	0.0204142	0.00144594	0.0237536	0.000511788
PDFF	19	19379549	rs58542926	TM6SF2	T	C	0.0748165	0.299205	1.44212e-155	0.304194	1.58489e-111	0.292441	4.64515e-168	0.302289	3.78443e-157
PDFF	19	33834096	rs73026242	CEBPG	G	A	0.0728643	0.0138774	0.224557	0.0172122	0.210642	0.0595489	3.59368e-08	0.0218593	0.0568329
PDFF	19	45411941	rs429358	APOE	C	T	0.151354	-0.1023	2.92348e-35	-0.119217	2.70147e-33	-0.0904815	2.47286e-31	-0.100148	1.25228e-33
PDFF	19	45830763	rs344790	CKM	A	C	0.421485	0.0309982	2.13295e-07	0.0427611	2.68398e-09	0.020225	0.00033335	0.0321963	8.11129e-08
PDFF	19	54671421	rs60204587	MBOAT7	A	G	0.425212	0.0449983	5.86408e-14	0.0402751	2.26235e-08	0.0450071	1.42495e-15	0.0431881	7.07783e-13
PDFF	20	39142516	rs2207132	MAFB	A	G	0.0338588	0.0850613	1.72473e-07	0.0699758	0.000354356	0.0560491	0.000265766	0.0922495	1.72651e-08
PDFF	22	44324730	rs738408	PNPLA3	T	C	0.214167	0.245982	3.09742e-257	0.239067	2.51768e-168	0.237181	1.65577e-269	0.246521	2.61216e-256
Liver iron corrected T1	1	15810346	rs12130283	CELA2B	C	T	0.483979	0.0453685	5.33347e-10	0.0395794	4.51367e-07	0.0370414	4.89677e-07	0.0450852	1.36748e-09
Liver iron corrected T1	1	220100497	rs759359281	SLC30A10	C	CA	0.0552838	0.128732	4.73805e-15	0.124783	1.35052e-12	0.124217	6.5887e-14	0.126459	4.40555e-14
Liver iron corrected T1	4	103188709	rs13107325	SLC39A8	T	C	0.070159	0.543	2.02768e-305	0.560473	1.93642e-283	0.556198	0	0.542346	3.76704e-293
Liver iron corrected T1	6	25878848	rs55925606	SLC17A3	G	A	0.0726298	-0.133173	3.20775e-20	-0.131943	1.7968e-17	-0.149399	1.06586e-24	-0.134047	8.79023e-20
Liver iron corrected T1	8	9173209	rs7012637	RP11-10A14.4	A	G	0.472182	0.0383726	2.24032e-07	0.0391803	8.15474e-07	0.0427682	9.38858e-09	0.0386204	3.09065e-07
Liver iron corrected T1	8	18272881	rs1495741	NAT2	G	A	0.219176	-0.0641903	4.49676e-13	-0.0598705	2.95944e-10	-0.0612808	6.27914e-12	-0.062683	3.91111e-12
Liver iron corrected T1	9	136149830	rs532436	ABO	A	G	0.183271	0.0683284	6.20583e-13	0.0792657	7.47309e-15	0.0716244	6.54184e-14	0.0662744	7.46793e-12
Liver iron corrected T1	10	113921825	rs2792735	GPAM	G	A	0.276954	0.0437435	8.94026e-08	0.0405768	3.65839e-06	0.0408907	6.88985e-07	0.0457138	4.04939e-08
Liver iron corrected T1	11	61549025	rs174533	MYRF	A	G	0.351685	0.0494371	1.2147e-10	0.0444279	6.92548e-08	0.0516224	2.49115e-11	0.0489064	4.01338e-10
Liver iron corrected T1	12	51511269	rs59372312	TFCP2	G	A	0.0669049	-0.072986	7.38822e-07	-0.0881587	2.33297e-08	-0.0785445	1.18596e-07	-0.0751936	5.43701e-07
Liver iron corrected T1	14	24572932	rs111723834	PCK2	A	G	0.0163244	0.38264	1.70294e-39	0.363952	1.15958e-31	0.365028	3.72392e-36	0.388719	5.00035e-39
Liver iron corrected T1	16	77423427	rs2454933	ADAMTS18	T	C	0.081415	0.0563204	3.02406e-05	0.0599026	3.45892e-05	0.0745524	3.6908e-08	0.0599477	1.29402e-05
Liver iron corrected T1	18	59323966	18:59323966_CTT_C	CDH20	C	CTT	0.286528	-0.039385	1.51116e-06	-0.0499584	1.28198e-08	-0.0427315	2.13319e-07	-0.0418908	4.94129e-07
Liver iron corrected T1	19	19379549	rs58542926	TM6SF2	T	C	0.0746111	0.135788	2.93224e-22	0.146948	1.3471e-22	0.137322	1.62555e-22	0.14134	4.21599e-23
Liver iron corrected T1	19	33890838	rs10406327	PEPD	G	C	0.475852	-0.0239384	0.00111319	-0.0241647	0.00214837	-0.0421375	1.2366e-08	-0.0260651	0.00049196
Liver iron corrected T1	19	49206172	rs516246	FUT2	C	T	0.488588	-0.0533535	3.67282e-13	-0.049501	3.16257e-10	-0.0514967	3.16009e-12	-0.0532207	1.14209e-12
Liver iron corrected T1	22	37469192	rs6000553	TMPRSS6	A	G	0.465985	0.0678177	6.15319e-20	0.0704664	7.61377e-19	0.0698345	7.52662e-21	0.0699935	1.97061e-20
Liver iron corrected T1	22	44324727	rs738409	PNPLA3	G	C	0.214196	0.120016	3.20406e-41	0.112637	5.61436e-32	0.117249	6.69576e-39	0.118701	5.95525e-39

## Sheet: S6A
Supplementary Table 6A. Overlapping between previously reported genomic loci GWAS Catalog and independent loci found in present study for PDFF. All variants within a window of 1 Mbp were looked up in GWAS catalog. A locus was considered novel If a previously reported variant was not in LD (R2 < 0.2) with the lead variant at each locus.
Trait	CHR	POS	SNP	variant	Consequence	Locus	Mapped trait (GWAS Catalog)	Reported trait (GWAS Catalog)	PubMed ID	Novel
PDFF (WFM)	1	110232983	rs140584594	COSV59166486;rs140584594	missense_variant	GSTM1				true
PDFF (BMI)	1	172323134	rs17277932	rs17277932	intron_variant	DNM3				true
PDFF (VAT)	1	220970028	rs2642438	rs2642438	missense_variant	MARC1	cirrhosis of liver, liver fat measurement, non-alcoholic fatty liver disease	Cirrhosis (multi-trait analysis), Nonalcoholic fatty liver disease, Percent liver fat	32298765, 33310085, 34128465	false
PDFF (BMI)	2	27730940	rs1260326	CM083701;COSV53108202;rs1260326	missense_variant	GCKR	liver fat measurement, liver fat measurement, liver disease biomarker, non-alcoholic fatty liver disease, non-alcoholic steatohepatitis	Liver fat content (MRI proton density fat fraction measure), Nonalcoholic fatty liver disease, Nonalcoholic steatohepatitis, Percent liver fat	29385134, 32247823, 32298765, 34128465, 34535985, 34841290, 35124268, 35977952	false
PDFF (WFM)	2	165501927	rs5835988	rs5835988	intergenic_variant	COBLL1	non-alcoholic fatty liver disease	Nonalcoholic fatty liver disease (imputed)	35047847	false
PDFF (WFM)	2	227100579	2:227100579_TC_T	rs76882585	intergenic_variant	IRS1	non-alcoholic fatty liver disease	Nonalcoholic fatty liver disease (imputed)	35047847	false
PDFF (WFM)	3	12393125	rs1801282	CM981614;COSV55140710;rs1801282	missense_variant	PPARG	non-alcoholic fatty liver disease	Nonalcoholic fatty liver disease (imputed)	35047847	false
PDFF (WFM)	3	25484121	rs79905393	rs79905393	intron_variant	RARB				true
PDFF (WFM)	3	150066540	rs62271373	rs62271373	regulatory_region_variant	TSC22D2				true
PDFF	4	100239319	rs1229984	CM890003;COSV59295640;rs1229984	missense_variant	ADH1B	liver fat measurement	Percent liver fat	37709864	false
PDFF (VAT)	4	100503761	rs11937107	COSV55504352;rs11937107	intron_variant	MTTP	liver fat measurement	Percent liver fat	37709864	false
PDFF (BMI)	4	100562374	rs36029295	rs36029295	intron_variant	RP11-766F14.2				true
PDFF (VAT)	5	55808342	rs392794	rs392794	intron_variant	AC022431.2	non-alcoholic fatty liver disease	Nonalcoholic fatty liver disease (imputed)	35047847	false
PDFF (BMI)	5	72951153	5:72951153_GT_G	rs34130193	intron_variant	ARHGEF28				true
PDFF (BMI)	6	26093141	rs1800562	CM004391;CM960828;rs1800562	missense_variant	HFE	liver fat measurement, liver disease biomarker	Liver fibrosis and steatohepatitis severity (MRI cT1 measure)	32247823	false
PDFF (BMI)	7	28172732	rs702814	rs702814	intron_variant	JAZF1	alcoholic liver disease, non-alcoholic fatty liver disease	Alcohol-associated liver disease in heavy drinkers, Nonalcoholic fatty liver disease (imputed)	34387878, 35047847	false
PDFF (VAT)	7	65431686	rs6955582	rs6955582	intron_variant	GUSB				true
PDFF (VAT)	8	25464670	rs73221948	rs73221948	intergenic_variant	CDCA2				true
PDFF (BMI)	8	126500031	rs28601761	rs28601761	intron_variant	TRIB1	liver fat measurement, non-alcoholic fatty liver disease	Nonalcoholic fatty liver disease, Nonalcoholic fatty liver disease (imputed), Percent liver fat	31311600, 34128465, 34535985, 34841290, 35047847, 35124268	false
PDFF (VAT)	9	132566666	rs7029757	COSV52214261;rs7029757	non_coding_transcript_exon_variant	TOR1B	liver fat measurement	Percent liver fat	34128465	false
PDFF (VAT)	10	113910721	rs1129555	rs1129555	3_prime_UTR_variant	GPAM	liver fat measurement	Percent liver fat	33347879, 34128465, 35647563	false
PDFF (VAT)	10	114024573	10:114024573_GA_G	rs10712001	intergenic_variant	TECTB				true
PDFF (WFM)	11	823586	rs140201358	CM108992;COSV99074176;rs140201358	missense_variant	PNPLA2	liver fat measurement	Percent liver fat	37709864	false
PDFF (VAT)	11	75456134	rs531117	rs531117	downstream_gene_variant	MOGAT2				true
PDFF	12	3685100	rs1985912	rs1985912	intron_variant	PRMT8				true
PDFF (WFM)	12	124476873	rs12833624	rs12833624	intron_variant	FAM101A				true
PDFF (VAT)	17	7116853	rs446994	rs446994	intron_variant	DLG4				true
PDFF	17	17974014	rs11439486	rs11439486	downstream_gene_variant	GID4	liver fat measurement	Percent liver fat	37709864	false
PDFF (VAT)	17	64210580	rs1801689	CM970094;COSV52772605;rs1801689	missense_variant	APOH				true
PDFF	19	18229208	rs56252442	COSV53224768;rs56252442	intron_variant	MAST3	liver fat measurement	Percent liver fat	34128465	false
PDFF (VAT)	19	19379549	rs58542926	CM143615;COSV66985100;COSV66985113;rs58542926	missense_variant	TM6SF2	cirrhosis of liver, hepatocellular carcinoma, liver fat measurement, liver fat measurement, liver disease biomarker, non-alcoholic fatty liver disease, non-alcoholic steatohepatitis	Alcohol-related hepatocellular carcinoma, Cirrhosis (multi-trait analysis), Liver fat, Liver fat content (MRI proton density fat fraction measure), Liver fibrosis and steatohepatitis severity (MRI cT1 measure), Maximum measurement of hepatic fat, Median measurement of hepatic fat, Minimum measurement of hepatic fat, Nonalcoholic fatty liver disease, Nonalcoholic steatohepatitis, Percent liver fat	24531328, 32247823, 32298765, 33310085, 34128465, 34841290, 34902334, 34957434, 35124268, 36513072	false
PDFF (VAT)	19	33834096	rs73026242	rs73026242	downstream_gene_variant	CEBPG				true
PDFF (BMI)	19	45411941	rs429358	CM900020;COSV52985231;rs429358	missense_variant	APOE	liver fat measurement, liver fat measurement, liver disease biomarker, liver fibrosis measurement, non-alcoholic fatty liver disease	Forns index in high alcohol intake, Liver fat content (MRI proton density fat fraction measure), Nonalcoholic fatty liver disease, Percent liver fat	33347879, 32247823, 32561361, 34128465, 34535985, 34841290, 35124268	false
PDFF	19	45830763	rs344790	rs344790	upstream_gene_variant	CKM				true
PDFF (VAT)	19	54671421	rs60204587	rs60204587	intron_variant	MBOAT7	alcoholic liver cirrhosis	Cirrhosis (alcohol related)	26482880, 32853455	false
PDFF (WFM)	20	39142516	rs2207132	rs2207132	intergenic_variant	MAFB				true
PDFF (VAT)	22	44324730	rs738408	COSV53377681;COSV53379414;rs738408	synonymous_variant	PNPLA3	alcoholic liver cirrhosis, alcoholic liver disease, cirrhosis of liver, hepatic lipid content measurement, hepatocellular carcinoma, hepatocellular carcinoma, non-alcoholic steatohepatitis, liver fat measurement, liver fat measurement, liver disease biomarker, liver fibrosis measurement, liver neoplasm, non-alcoholic fatty liver disease, non-alcoholic fatty liver disease severity measurement, non…	Alanine aminotransferase levels in non-alcoholic fatty liver disease, Alcohol-associated liver disease in light drinkers, Alcohol-related hepatocellular carcinoma, Aspartate aminotransferase platelet ratio index in high alcohol intake, Cirrhosis, Cirrhosis (alcohol related), Cirrhosis (multi-trait analysis), Fibrosis-4 index in high alcohol intake, Forns index in high alcohol intake, Hepatic canc…	21423719, 22719876, 23535911, 24531328, 25246029, 26482880, 29271184, 29385134, 31311600, 31815349, 32247823, 32298765, 32514122, 32561361, 32766472, 32853455, 33310085, 34128465, 34387878, 34535985, 34594039, 34841290, 34902334, 34957434, 35023183, 35047847, 35124268, 35788059, 36513072	false

## Sheet: S6B
Supplementary Table 6B. Overlapping between previously reported genomic loci GWAS Catalog and independent loci found in present study for liver iron corrected T1. All variants within a window of 1 Mbp were looked up in GWAS catalog. A locus was considered novel If a previously reported variant was not in LD (R2 < 0.2) with the lead variant at each locus.
Trait	CHR	POS	SNP	variant	Consequence	Locus	Mapped trait (GWAS Catalog)	Reported trait (GWAS Catalog)	PubMed ID	Novel
Liver iron corrected T1 (BMI)	1	15810346	rs12130283	rs12130283	intron_variant	CELA2B				true
Liver iron corrected T1 (BMI)	1	220100497	rs759359281	rs576957427	splice_polypyrimidine_tract_variant	SLC30A10	liver fat measurement, liver disease biomarker	Liver fibrosis and steatohepatitis severity (MRI cT1 measure)	32247823	false
Liver iron corrected T1 (VAT)	4	103188709	rs13107325	CM1111819;COSV63222463;rs13107325	missense_variant	SLC39A8	liver fat measurement, liver disease biomarker	Liver fibrosis and steatohepatitis severity (MRI cT1 measure)	32247823	false
Liver iron corrected T1 (VAT)	6	25878848	rs55925606	rs55925606	intron_variant	SLC17A3	liver fat measurement, liver disease biomarker	Liver fibrosis and steatohepatitis severity (MRI cT1 measure)	32247823	false
Liver iron corrected T1 (VAT)	8	9173209	rs7012637	rs7012637	intron_variant	RP11-10A14.4				true
Liver iron corrected T1 (BMI)	8	18272881	rs1495741	rs1495741	regulatory_region_variant	NAT2				true
Liver iron corrected T1	9	136149830	rs532436	rs532436	intron_variant	ABO				true
Liver iron corrected T1 (WFM)	10	113921825	rs2792735	rs2792735	intron_variant	GPAM	liver fat measurement	Percent liver fat	33347879, 34128465, 35647563	false
Liver iron corrected T1 (VAT)	11	61549025	rs174533	COSV53888955;rs174533	intron_variant	MYRF				true
Liver iron corrected T1	12	51511269	rs59372312	rs59372312	intron_variant	TFCP2				true
Liver iron corrected T1 (BMI)	14	24572932	rs111723834	COSV99394246;rs111723834	missense_variant	PCK2	liver fat measurement, liver disease biomarker	Liver fibrosis and steatohepatitis severity (MRI cT1 measure)	32247823	false
Liver iron corrected T1 (VAT)	16	77423427	rs2454933	rs2454933	intron_variant	ADAMTS18				true
Liver iron corrected T1	18	59323966	18:59323966_CTT_C	rs10568195	intron_variant	CDH20				true
Liver iron corrected T1 (WFM)	19	19379549	rs58542926	CM143615;COSV66985100;COSV66985113;rs58542926	missense_variant	TM6SF2	cirrhosis of liver, hepatocellular carcinoma, liver fat measurement, liver fat measurement, liver disease biomarker, non-alcoholic fatty liver disease, non-alcoholic steatohepatitis	Alcohol-related hepatocellular carcinoma, Cirrhosis (multi-trait analysis), Liver fat, Liver fat content (MRI proton density fat fraction measure), Liver fibrosis and steatohepatitis severity (MRI cT1 measure), Maximum measurement of hepatic fat, Median measurement of hepatic fat, Minimum measurement of hepatic fat, Nonalcoholic fatty liver disease, Nonalcoholic steatohepatitis, Percent liver fat	24531328, 32247823, 32298765, 33310085, 34128465, 34841290, 34902334, 34957434, 35124268, 36513072	false
Liver iron corrected T1 (VAT)	19	33890838	rs10406327	rs10406327	intron_variant	PEPD				true
Liver iron corrected T1 (BMI)	19	49206172	rs516246	rs516246	intron_variant	FUT2	non-alcoholic fatty liver disease	Nonalcoholic fatty liver disease (imputed)	35047847	false
Liver iron corrected T1 (VAT)	22	37469192	rs6000553	rs6000553	intron_variant	TMPRSS6	liver fat measurement, liver disease biomarker	Liver fibrosis and steatohepatitis severity (MRI cT1 measure)	32247823	false
Liver iron corrected T1 (BMI)	22	44324727	rs738409	CM086892;COSV53377243;rs738409	missense_variant	PNPLA3	alcoholic liver cirrhosis, alcoholic liver disease, cirrhosis of liver, hepatic lipid content measurement, hepatocellular carcinoma, hepatocellular carcinoma, non-alcoholic steatohepatitis, liver fat measurement, liver fat measurement, liver disease biomarker, liver fibrosis measurement, liver neoplasm, non-alcoholic fatty liver disease, non-alcoholic fatty liver disease severity measurement, non…	Alanine aminotransferase levels in non-alcoholic fatty liver disease, Alcohol-associated liver disease in light drinkers, Alcohol-related hepatocellular carcinoma, Aspartate aminotransferase platelet ratio index in high alcohol intake, Cirrhosis, Cirrhosis (alcohol related), Cirrhosis (multi-trait analysis), Fibrosis-4 index in high alcohol intake, Forns index in high alcohol intake, Hepatic canc…	21423719, 22719876, 23535911, 24531328, 25246029, 26482880, 29271184, 29385134, 31311600, 31815349, 32247823, 32298765, 32514122, 32561361, 32766472, 32853455, 33310085, 34128465, 34387878, 34535985, 34594039, 34841290, 34902334, 34957434, 35023183, 35047847, 35124268, 35788059, 36513072	false

## Sheet: S7A
Supplementary Table 7A. Functionally informed fine-mapping results for PDFF. PolyFun estimated priors were used to perform fine-mapping using SuSiE with default options and at most 10 causal variants per region (within a window of 1.5 Mbp around each lead variant after excluding MHC region on chromosome 6). Only variants with PIP > 0.05 were shown (except for lead variants in each locus). For reg…
Index	Locus	Trait	CHR	SNP	variant	Consequence	nearestGene	POS	A1	A2	P	PIP	Beta	SD	CS
rs140584594	GSTM1	PDFF (WFM)	1	rs140584594	COSV59166486;rs140584594	missense_variant	GSTM1	110232983	A	G	1.42476e-13	0.999999	-0.0392616	0.0053442	1
rs140584594	GSTM1	PDFF (WFM)	1	rs72699216	COSV51441724;rs72699216	intron_variant	GPSM2	109442759	A	G	2.15111e-05	0.42115	-0.00906159	0.0111762	0
rs140584594	GSTM1	PDFF (WFM)	1	rs36032236	rs36032236	missense_variant	CLCC1	109482304	G	A	9.71908e-05	0.0587741	-0.00112269	0.0047341	0
rs17277932	DNM3	PDFF (BMI)	1	rs1052256	rs1052256	non_coding_transcript_exon_variant	PIGC	172363488	G	A	1.2556e-08	0.272806	0.00802117	0.0133797	1
rs17277932	DNM3	PDFF (BMI)	1	rs17277932	rs17277932	intron_variant	DNM3	172323134	A	G	5.90592e-09	0.231537	0.00696	0.0129287	1
rs17277932	DNM3	PDFF (BMI)	1	rs1132148	rs1132148	non_coding_transcript_exon_variant	PIGC	172363526	G	A	1.70347e-08	0.204241	0.00595007	0.0119818	1
rs17277932	DNM3	PDFF (BMI)	1	rs61806091	rs61806091	intron_variant	PIGC	172360695	A	G	1.78545e-08	0.168956	0.00491505	0.0111121	1
rs2642438	MARC1	PDFF (VAT)	1	rs2642438	rs2642438	missense_variant	MARC1	220970028	A	G	7.88873e-24	0.990894	-0.0542627	0.00750165	1
rs1260326	GCKR	PDFF (BMI)	2	rs1260326	CM083701;COSV53108202;rs1260326	missense_variant	GCKR	27730940	T	C	4.2288e-25	0.998109	0.0565025	0.00584772	1
rs1260326	GCKR	PDFF (BMI)	2	rs55635235	rs55635235	upstream_gene_variant	OST4	27295167	A	C	0.000749775	0.157946	0.00192424	0.00493178	0
rs1260326	GCKR	PDFF (BMI)	2	rs72808950	rs72808950	intron_variant	AGBL5	27280140	C	A	0.00398433	0.106155	0.00110432	0.00357158	0
rs1260326	GCKR	PDFF (BMI)	2	rs115573416	rs115573416	non_coding_transcript_exon_variant	PREB	27357038	C	T	0.0159088	0.0678428	-0.000750183	0.00303429	0
rs5835988	COBLL1	PDFF (WFM)	2	rs1128249	rs1128249	intron_variant	COBLL1	165528624	T	G	1.66206e-13	0.337024	-0.0125913	0.0179785	1
rs5835988	COBLL1	PDFF (WFM)	2	rs13389219	rs13389219	intron_variant	COBLL1	165528876	T	C	1.63484e-13	0.195199	-0.00728345	0.0150175	1
rs5835988	COBLL1	PDFF (WFM)	2	rs5835988	rs5835988	intergenic_variant	COBLL1	165501927	TG	T	3.25132e-14	0.179838	-0.0068959	0.0149121	1
rs5835988	COBLL1	PDFF (WFM)	2	2:165776788_TA_T	rs57519342	intron_variant	SLC38A11	165776788	T	TA	0.000180466	0.10249	-0.00125542	0.00406439	0
rs5835988	COBLL1	PDFF (WFM)	2	rs10184004	rs10184004	downstream_gene_variant	COBLL1	165508389	T	C	1.91356e-13	0.0753097	-0.00277793	0.00988422	1
rs5835988	COBLL1	PDFF (WFM)	2	rs13395432	rs13395432	3_prime_UTR_variant	SCN3A	165946416	A	T	0.0113998	0.074547	0.000726486	0.00287063	0
rs5835988	COBLL1	PDFF (WFM)	2	rs1402698	rs1402698	intron_variant	GRB14	165424575	A	G	7.00949e-06	0.0677131	0.000781199	0.0031607	0
rs5835988	COBLL1	PDFF (WFM)	2	rs355793	rs355793	intron_variant	COBLL1	165658890	T	A	8.57957e-07	0.0614491	-0.000660587	0.00283741	0
rs5835988	COBLL1	PDFF (WFM)	2	2:165599722_GA_G	rs200553522	non_coding_transcript_exon_variant	COBLL1	165599722	G	GA	0.00554568	0.0528115	-0.000514572	0.00242643	0
2:227100579_TC_T	IRS1	PDFF (WFM)	2	rs56256300	rs56256300	regulatory_region_variant	IRS1	227098186	A	AT	3.0632e-11	0.120878	-0.0042288	0.0115538	1
2:227100579_TC_T	IRS1	PDFF (WFM)	2	2:227100579_TC_T	rs76882585	intergenic_variant	IRS1	227100579	TC	T	1.62806e-11	0.0526891	-0.00186892	0.00801839	1
rs1801282	PPARG	PDFF (WFM)	3	rs1801282	CM981614;COSV55140710;rs1801282	missense_variant	PPARG	12393125	G	C	6.61661e-11	0.367206	-0.0128573	0.0172837	1
rs1801282	PPARG	PDFF (WFM)	3	rs17036342	rs17036342	intron_variant	PPARG	12393682	G	A	1.05956e-10	0.10856	-0.00372263	0.0109124	1
rs1801282	PPARG	PDFF (WFM)	3	rs7649970	CR057908;rs7649970	intron_variant	PPARG	12392272	T	C	1.26185e-10	0.0927124	-0.00315576	0.0101155	1
rs1801282	PPARG	PDFF (WFM)	3	rs7647481	rs7647481	intron_variant	PPARG	12391813	A	G	1.4175e-10	0.0817928	-0.00276599	0.00951147	1
rs1801282	PPARG	PDFF (WFM)	3	rs2197423	rs2197423	intron_variant	PPARG	12391583	A	G	1.24125e-10	0.0737923	-0.00251189	0.00911506	1
rs1801282	PPARG	PDFF (WFM)	3	rs6802898	rs6802898	intron_variant	PPARG	12391207	T	C	1.42309e-10	0.0623987	-0.00210868	0.00838713	1
rs79905393	RARB	PDFF (WFM)	3	rs79905393	rs79905393	intron_variant	RARB	25484121	A	G	2.85893e-09	0.998591	-0.031217	0.00543878	1
rs79905393	RARB	PDFF (WFM)	3	rs7620632	rs7620632	intron_variant	RARB	25475117	C	T	0.586056	0.0557565	0.000255669	0.00140322	0
rs62271373	TSC22D2	PDFF (WFM)	3	rs62271373	rs62271373	regulatory_region_variant	TSC22D2	150066540	A	T	1.02444e-10	0.999131	0.0339805	0.00541728	1
rs1229984	ADH1B	PDFF	4	rs1229984	CM890003;COSV59295640;rs1229984	missense_variant	ADH1B	100239319	T	C	1.26301e-12	0.999996	-0.0356922	0.0051906	1
rs1229984	ADH1B	PDFF	4	rs537011881	rs537011881	intron_variant	EIF4E	99848767	C	CT	9.13077e-05	0.222301	0.00288752	0.00610877	0
rs1229984	ADH1B	PDFF	4	rs3792683	CM1617588;COSV55503848;rs3792683	missense_variant	MTTP	100510903	A	G	9.07981e-07	0.0823893	-0.00176931	0.0062374	2
rs1229984	ADH1B	PDFF	4	rs61733139	COSV55509328;rs61733139	missense_variant	MTTP	100504566	G	C	0.000258589	0.0820378	0.000878003	0.00324996	0
rs1229984	ADH1B	PDFF	4	rs36029295	rs36029295	intron_variant	RP11-766F14.2	100562374	G	GA	3.77236e-07	0.0739788	-0.00169104	0.00621752	2
rs1229984	ADH1B	PDFF	4	rs2306986	CM1617587;COSV55503825;rs2306986	missense_variant	MTTP	100504575	G	C	1.30363e-06	0.0690312	-0.00143535	0.00562024	2
rs1229984	ADH1B	PDFF	4	rs12639747	rs12639747	intron_variant	MTTP	100493242	C	T	9.02441e-07	0.0654941	-0.00140604	0.00560663	2
rs1229984	ADH1B	PDFF	4	rs884276	rs884276	intron_variant	C4orf17	100450773	A	T	6.23798e-07	0.0504465	-0.00111645	0.00506774	2
rs1229984	ADH1B	PDFF	4	4:100273668_TTCTAATTTAGATATGAATTTTAAATTATTCATCA_T	rs35862892	intron_variant	ADH1C	100273668	TTCTAATTTAGATATGAATTTTAAATTATTCATCA	T	5.53513e-05	0.0500498	-0.000530294	0.00253425	0
rs11937107	MTTP	PDFF (VAT)	4	rs1229984	CM890003;COSV59295640;rs1229984	missense_variant	ADH1B	100239319	C	T	1.73846e-12	0.999998	0.0358051	0.00539582	1
rs11937107	MTTP	PDFF (VAT)	4	rs12639747	rs12639747	intron_variant	MTTP	100493242	T	C	1.79989e-07	0.114984	0.00237872	0.0069912	0
rs11937107	MTTP	PDFF (VAT)	4	rs16996623	rs16996623	intron_variant	MTTP	100492625	G	A	1.72562e-07	0.0942088	0.00195375	0.00640703	0
rs11937107	MTTP	PDFF (VAT)	4	rs3792683	CM1617588;COSV55503848;rs3792683	missense_variant	MTTP	100510903	G	A	1.04454e-07	0.0856198	0.00183669	0.00629324	0
rs11937107	MTTP	PDFF (VAT)	4	rs11933520	rs11933520	intron_variant	MTTP	100492189	C	T	5.18198e-12	0.0806277	-0.00242262	0.0085696	2
rs11937107	MTTP	PDFF (VAT)	4	rs36029295	rs36029295	intron_variant	RP11-766F14.2	100562374	GA	G	4.66574e-08	0.0770047	0.00173152	0.00622542	0
rs11937107	MTTP	PDFF (VAT)	4	rs1800804	CR080769;rs1800804	intron_variant	MTTP	100495817	C	T	5.13477e-12	0.069801	-0.00209731	0.0080169	2
rs11937107	MTTP	PDFF (VAT)	4	rs11944752	COSV56744503;rs11944752	start_lost	MTTP	100485255	A	G	8.29832e-12	0.0651897	-0.00188483	0.00758487	2
rs11937107	MTTP	PDFF (VAT)	4	rs11937273	rs11937273	intron_variant	MTTP	100497063	C	A	5.14563e-12	0.0621187	-0.00186507	0.00758816	2
rs11937107	MTTP	PDFF (VAT)	4	rs28666735	rs28666735	intron_variant	MTTP	100497187	C	T	5.20025e-12	0.0617236	-0.00185174	0.00756167	2
rs11937107	MTTP	PDFF (VAT)	4	rs17598226	rs17598226	intron_variant	MTTP	100496891	G	C	5.18198e-12	0.0614543	-0.00184415	0.00754743	2
rs11937107	MTTP	PDFF (VAT)	4	rs1800591	CR982417;rs1800591	intron_variant	MTTP	100495488	T	G	5.18928e-12	0.0555229	-0.0016656	0.00719343	2
rs11937107	MTTP	PDFF (VAT)	4	rs6839296	rs6839296	intron_variant	MTTP	100492817	A	G	5.17834e-12	0.0543567	-0.00163073	0.00712187	2
rs11937107	MTTP	PDFF (VAT)	4	rs11937107	COSV55504352;rs11937107	intron_variant	MTTP	100503761	T	C	4.86708e-12	0.00309413	-9.29136e-05	0.00174241	2
rs36029295	RP11-766F14.2	PDFF (BMI)	4	rs1229984	CM890003;COSV59295640;rs1229984	missense_variant	ADH1B	100239319	C	T	1.84929e-12	0.999992	0.0352139	0.00527278	1
rs36029295	RP11-766F14.2	PDFF (BMI)	4	rs12639747	rs12639747	intron_variant	MTTP	100493242	T	C	1.19342e-07	0.152079	0.00334035	0.00834183	3
rs36029295	RP11-766F14.2	PDFF (BMI)	4	rs36029295	rs36029295	intron_variant	RP11-766F14.2	100562374	GA	G	2.6808e-08	0.119399	0.00286309	0.00804149	3
rs36029295	RP11-766F14.2	PDFF (BMI)	4	rs11933520	rs11933520	intron_variant	MTTP	100492189	C	T	2.25246e-08	0.0823534	-0.001844	0.00655561	2
rs36029295	RP11-766F14.2	PDFF (BMI)	4	rs1800804	CR080769;rs1800804	intron_variant	MTTP	100495817	C	T	2.23051e-08	0.0779112	-0.00174553	0.00639266	2
rs36029295	RP11-766F14.2	PDFF (BMI)	4	rs3792683	CM1617588;COSV55503848;rs3792683	missense_variant	MTTP	100510903	G	A	1.2225e-07	0.0733742	0.00160108	0.0060069	3
rs36029295	RP11-766F14.2	PDFF (BMI)	4	rs17598226	rs17598226	intron_variant	MTTP	100496891	G	C	2.29832e-08	0.0721077	-0.0016102	0.00615412	2
rs36029295	RP11-766F14.2	PDFF (BMI)	4	rs28666735	rs28666735	intron_variant	MTTP	100497187	C	T	2.31292e-08	0.0699612	-0.00156106	0.00606506	2
rs36029295	RP11-766F14.2	PDFF (BMI)	4	rs11937273	rs11937273	intron_variant	MTTP	100497063	C	A	2.297e-08	0.0697233	-0.00155675	0.00605798	2
rs36029295	RP11-766F14.2	PDFF (BMI)	4	rs16996623	rs16996623	intron_variant	MTTP	100492625	G	A	1.65791e-07	0.0692878	0.00147425	0.00574776	3
rs36029295	RP11-766F14.2	PDFF (BMI)	4	rs6839296	rs6839296	intron_variant	MTTP	100492817	A	G	2.25116e-08	0.0665445	-0.00148835	0.00593415	2
rs36029295	RP11-766F14.2	PDFF (BMI)	4	rs11944752	COSV56744503;rs11944752	start_lost	MTTP	100485255	A	G	3.11762e-08	0.0637271	-0.00138092	0.00569749	2
rs36029295	RP11-766F14.2	PDFF (BMI)	4	rs12507390	rs12507390	downstream_gene_variant	RP11-766F14.2	100557679	G	A	6.5902e-08	0.0563967	0.00128407	0.00547912	3
rs392794	AC022431.2	PDFF (VAT)	5	rs392794	rs392794	intron_variant	AC022431.2	55808342	C	T	5.08837e-23	0.255941	-0.0156166	0.026806	1
rs392794	AC022431.2	PDFF (VAT)	5	rs465002	rs465002	intron_variant	AC022431.2	55808475	C	T	8.02822e-23	0.247491	-0.0150301	0.0264052	1
rs392794	AC022431.2	PDFF (VAT)	5	rs28650790	COSV71246400;rs28650790	intron_variant	AC022431.2	55861464	C	T	1.09595e-16	0.239025	-0.0126923	0.0228414	2
rs392794	AC022431.2	PDFF (VAT)	5	rs464605	rs464605	downstream_gene_variant	AC022431.2	55807370	C	T	1.43306e-22	0.131124	-0.0078879	0.0204876	1
rs392794	AC022431.2	PDFF (VAT)	5	5:55860907_GC_G	rs5868014	intron_variant	AC022431.2	55860907	GC	G	2.0658e-16	0.127203	-0.00661431	0.0175384	2
rs392794	AC022431.2	PDFF (VAT)	5	rs9687833	rs9687833	intron_variant	AC022431.2	55861601	G	A	1.07044e-15	0.112384	-0.0058341	0.0166025	2
rs392794	AC022431.2	PDFF (VAT)	5	rs9687832	rs9687832	intron_variant	AC022431.2	55861595	G	A	1.19856e-15	0.0969222	-0.00501354	0.0155108	2
rs392794	AC022431.2	PDFF (VAT)	5	rs3936511	COSV71246386;rs3936511	intron_variant	AC022431.2	55860781	A	G	1.29104e-16	0.0945451	-0.00500457	0.0156101	2
rs392794	AC022431.2	PDFF (VAT)	5	rs3936510	COSV71246391;rs3936510	intron_variant	AC022431.2	55860866	G	T	1.26354e-15	0.0866893	-0.00441346	0.0145974	2
rs392794	AC022431.2	PDFF (VAT)	5	rs256903	rs256903	intron_variant	AC022431.2	55809138	C	A	6.98519e-23	0.0806742	-0.00490518	0.0166613	1
rs392794	AC022431.2	PDFF (VAT)	5	rs459193	rs459193	downstream_gene_variant	AC022431.2	55806751	A	G	5.50557e-23	0.0688997	-0.00419696	0.0155187	1
rs392794	AC022431.2	PDFF (VAT)	5	rs3843467	COSV71246378;rs3843467	intron_variant	AC022431.2	55856375	G	T	1.26765e-15	0.0624078	-0.00322728	0.0126747	2
rs392794	AC022431.2	PDFF (VAT)	5	rs11429307	rs11429307	intron_variant	AC022431.2	55857025	G	GT	1.42772e-16	0.0594808	-0.00315456	0.0126367	2
rs392794	AC022431.2	PDFF (VAT)	5	rs13173241	COSV71246396;rs13173241	intron_variant	AC022431.2	55861359	G	A	1.43283e-15	0.0566536	-0.00291384	0.0120676	2
rs392794	AC022431.2	PDFF (VAT)	5	rs173964	COSV71247282;rs173964	intron_variant	AC022431.2	55809465	A	G	7.20392e-23	0.0565762	-0.0034385	0.0141276	1
5:72951153_GT_G	ARHGEF28	PDFF (BMI)	5	5:72951153_GT_G	rs34130193	intron_variant	ARHGEF28	72951153	G	GT	3.45228e-08	0.262409	0.00744535	0.0127676	1
5:72951153_GT_G	ARHGEF28	PDFF (BMI)	5	rs13178946	rs13178946	intron_variant	ARHGEF28	72959456	A	G	6.41965e-08	0.232939	0.00647741	0.0120229	1
5:72951153_GT_G	ARHGEF28	PDFF (BMI)	5	rs12516123	COSV55269672;rs12516123	intron_variant	ARHGEF28	72970537	G	C	9.62845e-08	0.129047	0.00353998	0.00938696	1
rs1800562	HFE	PDFF (BMI)	6	rs1800562	CM004391;CM960828;rs1800562	missense_variant	HFE	26093141	A	G	3.26682e-08	0.777158	0.0230119	0.0131626	1
rs1800562	HFE	PDFF (BMI)	6	rs115740542	rs115740542	intron_variant	HIST1H2BC	26123502	C	T	1.59709e-07	0.102794	0.00289011	0.00870412	1
rs1800562	HFE	PDFF (BMI)	6	rs41266829	COSV56805308;rs41266829	synonymous_variant	HIST1H4H	26285503	T	C	0.00107852	0.0694568	0.00126657	0.004825	0
rs1800562	HFE	PDFF (BMI)	6	rs41266831	COSV56804798;rs41266831	5_prime_UTR_variant	HIST1H4H	26285759	G	A	0.0010877	0.0566374	0.00103215	0.00438208	0
rs702814	JAZF1	PDFF (BMI)	7	rs849133	rs849133	intron_variant	JAZF1	28192280	C	T	6.51388e-09	0.164865	0.00494586	0.0113344	1
rs702814	JAZF1	PDFF (BMI)	7	rs849142	rs849142	intron_variant	JAZF1	28185891	T	C	1.29745e-08	0.129019	0.0037923	0.010033	1
rs702814	JAZF1	PDFF (BMI)	7	rs849134	rs849134	intron_variant	JAZF1	28196222	A	G	6.24355e-09	0.100639	0.00302094	0.00918352	1
rs702814	JAZF1	PDFF (BMI)	7	rs860262	rs860262	intron_variant	JAZF1	28194397	C	A	6.37162e-09	0.0827105	0.00248332	0.00840708	1
rs702814	JAZF1	PDFF (BMI)	7	rs10274928	rs10274928	intron_variant	JAZF1	28142088	A	G	2.12505e-08	0.0819967	0.002375	0.00808884	1
rs702814	JAZF1	PDFF (BMI)	7	rs849135	rs849135	intron_variant	JAZF1	28196413	G	A	7.69531e-09	0.0813843	0.00242948	0.00829899	1
rs702814	JAZF1	PDFF (BMI)	7	rs1513272	rs1513272	intron_variant	JAZF1	28200097	C	T	7.42579e-09	0.0801753	0.00239603	0.00825112	1
rs702814	JAZF1	PDFF (BMI)	7	rs12540388	rs12540388	intron_variant	SKAP2	26905731	A	T	0.000238783	0.0641449	0.00112973	0.00450331	0
rs702814	JAZF1	PDFF (BMI)	7	rs702814	rs702814	intron_variant	JAZF1	28172732	C	T	3.73549e-09	0.0504829	0.00153677	0.00676858	1
rs6955582	GUSB	PDFF (VAT)	7	rs6955582	rs6955582	intron_variant	GUSB	65431686	A	G	1.72381e-09	0.00651717	-0.000207667	0.00260044	1
rs73221948	CDCA2	PDFF (VAT)	8	rs73221948	rs73221948	intergenic_variant	CDCA2	25464670	T	G	3.04482e-13	0.999868	0.0390252	0.00542276	1
rs73221948	CDCA2	PDFF (VAT)	8	8:26696674_AT_A	rs11352512	intron_variant	ADRA1A	26696674	A	AT	0.00022058	0.104311	-0.00120083	0.00387152	0
rs73221948	CDCA2	PDFF (VAT)	8	rs574647	rs574647	intron_variant	ADRA1A	26697057	C	T	0.000162334	0.0845746	-0.000927292	0.00335743	0
rs28601761	TRIB1	PDFF (BMI)	8	rs28601761	rs28601761	intron_variant	TRIB1	126500031	G	C	1.63498e-32	0.989368	-0.0617293	0.00829551	1
rs7029757	TOR1B	PDFF (VAT)	9	rs7029757	COSV52214261;rs7029757	non_coding_transcript_exon_variant	TOR1B	132566666	A	G	3.15176e-11	0.99999	-0.0378902	0.0054019	1
rs7029757	TOR1B	PDFF (VAT)	9	rs62584846	rs62584846	intron_variant	TOR1A	132585356	T	A	3.39665e-05	0.151285	-0.00383303	0.00931194	2
rs7029757	TOR1B	PDFF (VAT)	9	rs1045441	rs1045441	3_prime_UTR_variant	TOR1A	132575797	T	A	3.51723e-05	0.0723111	-0.00182927	0.00670664	2
rs7029757	TOR1B	PDFF (VAT)	9	rs1183	rs1183	3_prime_UTR_variant	TOR1A	132576037	C	G	3.51723e-05	0.0524103	-0.00132583	0.00576781	2
rs1129555	GPAM	PDFF (VAT)	10	rs2277205	rs2277205	upstream_gene_variant	ZDHHC6	114206683	C	T	1.41286e-10	0.395784	-0.0113262	0.0145205	2
rs1129555	GPAM	PDFF (VAT)	10	rs2254537	COSV62082910;rs2254537	synonymous_variant	GPAM	113917085	T	A	8.77869e-23	0.192236	0.00985971	0.0205784	1
rs1129555	GPAM	PDFF (VAT)	10	rs1129555	rs1129555	3_prime_UTR_variant	GPAM	113910721	A	G	2.51677e-23	0.172	0.00905058	0.0200515	1
rs1129555	GPAM	PDFF (VAT)	10	rs2792751	COSV62081535;rs2792751	missense_variant	GPAM	113940329	T	C	7.90162e-23	0.146407	0.00750541	0.0184416	1
rs1129555	GPAM	PDFF (VAT)	10	rs11195943	COSV61128770;rs11195943	synonymous_variant	ACSL5	114154815	C	T	3.89197e-10	0.132969	-0.00350333	0.00941331	2
rs1129555	GPAM	PDFF (VAT)	10	rs36014933	rs36014933	intergenic_variant	TECTB	114026080	T	C	2.13607e-12	0.0812914	0.00259288	0.00899258	0
rs1129555	GPAM	PDFF (VAT)	10	rs11195939	rs11195939	intron_variant	ACSL5	114142104	G	A	3.96244e-10	0.0653207	-0.0017168	0.00681985	2
rs1129555	GPAM	PDFF (VAT)	10	10:114026046_GTGTGTGTGTGTA_G	rs59014609	intergenic_variant	TECTB	114026046	GTGTGTGTGTGTA	G	1.31437e-10	0.064286	0.00201677	0.0079756	0
rs1129555	GPAM	PDFF (VAT)	10	10:114024573_GA_G	rs10712001	intergenic_variant	TECTB	114024573	GA	G	2.23729e-10	0.0641294	0.00200704	0.00795228	0
rs1129555	GPAM	PDFF (VAT)	10	rs10787429	rs10787429	intron_variant	GPAM	113949664	T	C	3.78157e-23	0.0594844	0.00310267	0.0124719	1
rs1129555	GPAM	PDFF (VAT)	10	rs2792736	rs2792736	intron_variant	GPAM	113921159	T	A	1.26153e-22	0.0574864	0.00290326	0.012014	1
rs1129555	GPAM	PDFF (VAT)	10	rs11195942	rs11195942	intron_variant	ACSL5	114153199	C	T	4.82171e-10	0.0524626	-0.00135119	0.00606904	2
rs1129555	GPAM	PDFF (VAT)	10	rs61872332	rs61872332	regulatory_region_variant	ACSL5	114123156	T	C	4.53803e-10	0.0514501	-0.00133305	0.00603629	2
rs1129555	GPAM	PDFF (VAT)	10	rs3736946	COSV61130320;rs3736946	missense_variant	ACSL5	114169276	A	G	6.21025e-10	0.0504994	-0.00127616	0.00588789	2
10:114024573_GA_G	TECTB	PDFF (VAT)	10	rs2277205	rs2277205	upstream_gene_variant	ZDHHC6	114206683	T	C	1.41286e-10	0.396181	0.0113327	0.0145225	2
10:114024573_GA_G	TECTB	PDFF (VAT)	10	rs2254537	COSV62082910;rs2254537	synonymous_variant	GPAM	113917085	A	T	8.77869e-23	0.192389	-0.00985624	0.0205707	1
10:114024573_GA_G	TECTB	PDFF (VAT)	10	rs1129555	rs1129555	3_prime_UTR_variant	GPAM	113910721	G	A	2.51677e-23	0.17198	-0.00904392	0.0200411	1
10:114024573_GA_G	TECTB	PDFF (VAT)	10	rs2792751	COSV62081535;rs2792751	missense_variant	GPAM	113940329	C	T	7.90162e-23	0.146519	-0.00750232	0.0184343	1
10:114024573_GA_G	TECTB	PDFF (VAT)	10	rs11195943	COSV61128770;rs11195943	synonymous_variant	ACSL5	114154815	T	C	3.89197e-10	0.133041	0.00349718	0.00940617	2
10:114024573_GA_G	TECTB	PDFF (VAT)	10	rs36014933	rs36014933	intergenic_variant	TECTB	114026080	C	T	2.13607e-12	0.0819743	-0.00261778	0.00904062	0
10:114024573_GA_G	TECTB	PDFF (VAT)	10	rs11195939	rs11195939	intron_variant	ACSL5	114142104	A	G	3.96244e-10	0.065362	0.00171376	0.0068143	2
10:114024573_GA_G	TECTB	PDFF (VAT)	10	10:114026046_GTGTGTGTGTGTA_G	rs59014609	intergenic_variant	TECTB	114026046	G	GTGTGTGTGTGTA	1.31437e-10	0.0643592	-0.00202066	0.00799005	0
10:114024573_GA_G	TECTB	PDFF (VAT)	10	10:114024573_GA_G	rs10712001	intergenic_variant	TECTB	114024573	G	GA	2.23729e-10	0.0640315	-0.00200398	0.00795298	0
10:114024573_GA_G	TECTB	PDFF (VAT)	10	rs10787429	rs10787429	intron_variant	GPAM	113949664	C	T	3.78157e-23	0.0594776	-0.00309983	0.012464	1
10:114024573_GA_G	TECTB	PDFF (VAT)	10	rs2792736	rs2792736	intron_variant	GPAM	113921159	A	T	1.26153e-22	0.0575688	-0.00290273	0.0120104	1
10:114024573_GA_G	TECTB	PDFF (VAT)	10	rs11195942	rs11195942	intron_variant	ACSL5	114153199	T	C	4.82171e-10	0.052528	0.00134891	0.00606421	2
10:114024573_GA_G	TECTB	PDFF (VAT)	10	rs61872332	rs61872332	regulatory_region_variant	ACSL5	114123156	C	T	4.53803e-10	0.0515263	0.0013314	0.00603291	2
10:114024573_GA_G	TECTB	PDFF (VAT)	10	rs3736946	COSV61130320;rs3736946	missense_variant	ACSL5	114169276	G	A	6.21025e-10	0.0505853	0.00127392	0.00588293	2
10:114024573_GA_G	TECTB	PDFF (VAT)	10	10:114020519_GT_G	rs72403542	intergenic_variant	TECTB	114020519	G	GT	4.39997e-12	0.0500351	-0.00153525	0.00698784	0
rs140201358	PNPLA2	PDFF (WFM)	11	rs140201358	CM108992;COSV99074176;rs140201358	missense_variant	PNPLA2	823586	G	C	2.35226e-09	0.996842	0.0312679	0.00559096	1
rs531117	MOGAT2	PDFF (VAT)	11	rs498936	rs498936	downstream_gene_variant	MOGAT2	75454878	A	T	5.04265e-08	0.153942	-0.00441714	0.0105668	1
rs531117	MOGAT2	PDFF (VAT)	11	rs499974	rs499974	downstream_gene_variant	MOGAT2	75455021	A	C	6.60491e-08	0.123502	-0.00351239	0.00954489	1
rs531117	MOGAT2	PDFF (VAT)	11	rs600518	rs600518	downstream_gene_variant	MOGAT2	75455373	T	A	6.60859e-08	0.113763	-0.00323536	0.00920944	1
rs531117	MOGAT2	PDFF (VAT)	11	rs1219549	rs1219549	downstream_gene_variant	MOGAT2	75454622	C	T	4.97225e-08	0.100046	-0.00287201	0.00877911	1
rs531117	MOGAT2	PDFF (VAT)	11	rs600626	rs600626	downstream_gene_variant	MOGAT2	75455309	G	A	6.63074e-08	0.0965717	-0.00274615	0.00856297	1
rs531117	MOGAT2	PDFF (VAT)	11	rs1219550	rs1219550	downstream_gene_variant	MOGAT2	75453877	C	T	5.01437e-08	0.0808454	-0.00232017	0.00797035	1
rs531117	MOGAT2	PDFF (VAT)	11	rs531117	rs531117	downstream_gene_variant	MOGAT2	75456134	T	C	3.91375e-08	0.0193274	-0.000559137	0.00405198	1
rs1985912	PRMT8	PDFF	12	rs1985912	rs1985912	intron_variant	PRMT8	3685100	G	A	2.67466e-08	0.744209	-0.0211404	0.0131665	1
rs1985912	PRMT8	PDFF	12	rs4765740	rs4765740	intron_variant	PRMT8	3689202	A	T	1.59795e-07	0.201554	-0.00539006	0.0109747	1
rs1985912	PRMT8	PDFF	12	rs689232	rs689232	intergenic_variant	PARP11	4054642	C	T	9.72496e-06	0.123558	0.00269154	0.00738204	0
rs1985912	PRMT8	PDFF	12	rs9804924	COSV71850258;rs9804924	5_prime_UTR_variant	PRMT8	3490546	C	T	0.000266872	0.117957	-0.00215559	0.00614203	0
rs1985912	PRMT8	PDFF	12	rs676557	rs676557	regulatory_region_variant	PARP11	4055163	G	C	2.19864e-05	0.113408	0.00235982	0.00681086	0
rs12833624	FAM101A	PDFF (WFM)	12	rs12823740	COSV53021415;rs12823740	5_prime_UTR_variant	ZNF664	124458002	A	C	5.43156e-10	0.0810445	-0.00249845	0.00875029	0
rs12833624	FAM101A	PDFF (WFM)	12	rs12301673	rs12301673	intron_variant	CCDC92	124455818	T	C	1.5565e-09	0.0551054	-0.00153026	0.00686087	0
rs12833624	FAM101A	PDFF (WFM)	12	rs12833624	rs12833624	intron_variant	FAM101A	124476873	T	C	3.37269e-10	0.0323971	-0.00102522	0.00577142	0
rs446994	DLG4	PDFF (VAT)	17	rs5418	CR1414925;rs5418	5_prime_UTR_variant	SLC2A4	7185092	G	A	7.40375e-09	0.130729	0.00399772	0.0104901	1
rs446994	DLG4	PDFF (VAT)	17	rs5417	rs5417	5_prime_UTR_variant	SLC2A4	7185062	C	A	8.01702e-09	0.12607	0.00384633	0.0103051	1
rs446994	DLG4	PDFF (VAT)	17	rs507506	rs507506	intron_variant	DLG4	7118322	A	G	5.49313e-09	0.11847	0.00365413	0.0101379	1
rs446994	DLG4	PDFF (VAT)	17	rs446994	rs446994	intron_variant	DLG4	7116853	C	A	3.43148e-09	0.116372	0.00363738	0.0101893	1
rs446994	DLG4	PDFF (VAT)	17	rs9646410	COSV50036931;rs9646410	non_coding_transcript_exon_variant	ACADVL	7124768	T	C	7.88025e-09	0.0662705	0.00202289	0.00771811	1
rs446994	DLG4	PDFF (VAT)	17	rs35224044	rs35224044	intron_variant	DLG4	7116154	C	T	3.96373e-09	0.0613259	0.00190913	0.00758672	1
rs446994	DLG4	PDFF (VAT)	17	rs2521985	COSV57242211;rs2521985	intron_variant	DLG4	7121785	T	C	1.30354e-08	0.0540883	0.00162662	0.00691619	1
rs11439486	GID4	PDFF	17	rs11439486	rs11439486	downstream_gene_variant	GID4	17974014	T	TA	7.62705e-09	0.182402	0.00523054	0.0114034	1
rs11439486	GID4	PDFF	17	rs854817	COSV52764452;rs854817	splice_polypyrimidine_tract_variant	MYO15A	18021882	T	C	7.09297e-08	0.0519049	-0.001218	0.00573274	1
rs1801689	APOH	PDFF (VAT)	17	rs1801689	CM970094;COSV52772605;rs1801689	missense_variant	APOH	64210580	C	A	1.62646e-09	0.928909	0.0298313	0.00977014	1
rs1801689	APOH	PDFF (VAT)	17	rs12939848	rs12939848	upstream_gene_variant	PITPNC1	65370808	T	C	0.000583221	0.122374	-0.00112491	0.00346003	0
rs1801689	APOH	PDFF (VAT)	17	17:65242201_TC_T	rs200176739	upstream_gene_variant	HELZ	65242201	T	TC	0.00040119	0.10565	-0.00106519	0.00347985	0
rs1801689	APOH	PDFF (VAT)	17	rs8866	rs8866	5_prime_UTR_variant	PITPNC1	65373979	G	C	0.000612992	0.0820213	-0.000735182	0.00279798	0
rs1801689	APOH	PDFF (VAT)	17	rs142176925	rs142176925	3_prime_UTR_variant	HELZ	65068360	A	G	0.000668457	0.0637279	0.000688974	0.00289324	0
rs1801689	APOH	PDFF (VAT)	17	rs3764402	rs3764402	upstream_gene_variant	PRKCA	64297453	C	T	0.0601081	0.0617374	0.000437204	0.00203434	0
rs1801689	APOH	PDFF (VAT)	17	rs34685754	COSV55458994;rs34685754	intron_variant	PITPNC1	65374725	A	G	0.00076322	0.0559131	-0.000483703	0.00225665	0
rs56252442	MAST3	PDFF	19	rs58542926	CM143615;COSV66985100;COSV66985113;rs58542926	missense_variant	TM6SF2	19379549	T	C	1.60245e-111	0.976246	0.116058	0.0188401	1
rs56252442	MAST3	PDFF	19	rs188247550	rs188247550	intron_variant	SUGP1	19396616	T	C	4.85915e-20	0.889524	0.0459477	0.0169131	2
rs56252442	MAST3	PDFF	19	rs56252442	COSV53224768;rs56252442	intron_variant	MAST3	18229208	T	G	5.11153e-09	0.136417	0.00410907	0.010556	3
rs56252442	MAST3	PDFF	19	rs187429064	rs187429064	missense_variant	TM6SF2	19380513	G	A	1.72616e-19	0.104175	0.00530781	0.0156613	2
rs56252442	MAST3	PDFF	19	rs4808766	rs4808766	intron_variant	PDE4C	18335715	C	G	2.87308e-08	0.0815154	0.00234086	0.00809366	3
rs56252442	MAST3	PDFF	19	rs4808745	rs4808745	intron_variant	MAST3	18217828	T	G	1.59889e-08	0.0687596	0.00196133	0.00744016	3
rs56252442	MAST3	PDFF	19	rs4808114	rs4808114	intron_variant	MAST3	18217873	A	G	1.64893e-08	0.0683344	0.00194519	0.00740737	3
rs56252442	MAST3	PDFF	19	rs746721254	rs10580684	intron_variant	MAST3	18220370	A	AGAGT	1.7445e-08	0.0601249	0.00171571	0.00699162	3
rs56252442	MAST3	PDFF	19	rs874628	COSV55852679;rs874628	missense_variant	MPV17L2	18304700	G	A	1.10713e-07	0.0557921	0.00144106	0.00630555	3
rs56252442	MAST3	PDFF	19	rs4808765	rs4808765	intron_variant	PDE4C	18334443	T	C	2.337e-08	0.052718	0.00151847	0.00662128	3
rs58542926	TM6SF2	PDFF (VAT)	19	rs58542926	CM143615;COSV66985100;COSV66985113;rs58542926	missense_variant	TM6SF2	19379549	T	C	4.5929e-168	0.998207	0.151243	0.00837025	1
rs58542926	TM6SF2	PDFF (VAT)	19	rs187429064	rs187429064	missense_variant	TM6SF2	19380513	G	A	2.16898e-30	0.901855	0.0608928	0.0207587	2
rs58542926	TM6SF2	PDFF (VAT)	19	rs117924058	rs117924058	non_coding_transcript_exon_variant	MAU2	19432416	A	G	4.31133e-08	0.112377	-0.00124294	0.00386488	0
rs58542926	TM6SF2	PDFF (VAT)	19	rs188247550	rs188247550	intron_variant	SUGP1	19396616	T	C	1.41409e-30	0.0973139	0.00657198	0.0201101	2
rs73026242	CEBPG	PDFF (VAT)	19	rs41355649	rs41355649	upstream_gene_variant	CEBPA	33790556	A	G	4.87528e-08	0.835613	0.0231159	0.0113828	1
rs73026242	CEBPG	PDFF (VAT)	19	rs73041146	rs73041146	intron_variant	PEPD	34001040	A	G	1.05318e-07	0.0615305	0.0015897	0.00640057	1
rs73026242	CEBPG	PDFF (VAT)	19	rs3217038	rs3217038	intron_variant	ZNF507	32532857	TA	T	3.85337e-05	0.0609064	-0.000793853	0.00336205	0
rs73026242	CEBPG	PDFF (VAT)	19	rs73026242	rs73026242	downstream_gene_variant	CEBPG	33834096	G	A	3.59242e-08	0.0271662	0.000741813	0.00453807	1
rs429358	APOE	PDFF (BMI)	19	rs429358	CM900020;COSV52985231;rs429358	missense_variant	APOE	45411941	C	T	2.92375e-35	0.999963	-0.0647185	0.00531807	1
rs429358	APOE	PDFF (BMI)	19	rs344791	rs344791	upstream_gene_variant	CKM	45829794	C	G	3.76641e-07	0.205511	0.00481398	0.00975415	0
rs429358	APOE	PDFF (BMI)	19	rs344792	rs344792	upstream_gene_variant	CKM	45829382	A	G	2.81694e-07	0.204138	0.00484023	0.00984108	0
rs429358	APOE	PDFF (BMI)	19	rs344790	rs344790	upstream_gene_variant	CKM	45830763	A	C	2.1325e-07	0.109416	0.00262395	0.00768068	0
rs429358	APOE	PDFF (BMI)	19	19:45841686_TA_T	rs71173153	intron_variant	KLC3	45841686	T	TA	5.90801e-07	0.0974829	0.00224919	0.007034	0
rs429358	APOE	PDFF (BMI)	19	rs7247937	rs7247937	upstream_gene_variant	CKM	45827863	C	G	5.72709e-07	0.0930039	0.00207507	0.00667383	0
rs344790	CKM	PDFF	19	rs429358	CM900020;COSV52985231;rs429358	missense_variant	APOE	45411941	C	T	2.69024e-33	0.99917	-0.0614584	0.00550166	1
rs344790	CKM	PDFF	19	rs344791	rs344791	upstream_gene_variant	CKM	45829794	C	G	4.91869e-09	0.309409	0.00853297	0.0130646	2
rs344790	CKM	PDFF	19	rs344792	rs344792	upstream_gene_variant	CKM	45829382	A	G	3.83401e-09	0.295884	0.00822387	0.0129907	2
rs344790	CKM	PDFF	19	rs344790	rs344790	upstream_gene_variant	CKM	45830763	A	C	2.68306e-09	0.161338	0.00453307	0.0105393	2
rs60204587	MBOAT7	PDFF (VAT)	19	rs145724788	rs145724788	intron_variant	PTPRH	55714886	T	C	2.9005e-07	0.612275	-0.0162504	0.0135826	0
rs60204587	MBOAT7	PDFF (VAT)	19	rs34564463	rs34564463	5_prime_UTR_variant	TMC4	54676814	GC	G	4.02653e-15	0.312176	0.0130674	0.019685	1
rs60204587	MBOAT7	PDFF (VAT)	19	rs626283	rs1343498112;rs626283	upstream_gene_variant	TMC4	54677001	C	G	7.3855e-15	0.143791	0.00593281	0.014694	1
rs60204587	MBOAT7	PDFF (VAT)	19	rs641738	COSV55475954;rs641738	missense_variant	TMC4	54676763	T	C	7.56264e-15	0.141684	0.00584256	0.0145969	1
rs60204587	MBOAT7	PDFF (VAT)	19	rs2576452	rs2576452	5_prime_UTR_variant	TMC4	54676433	T	C	6.37992e-15	0.138767	0.00574367	0.0145127	1
rs60204587	MBOAT7	PDFF (VAT)	19	rs8736	rs8736	3_prime_UTR_variant	MBOAT7	54677189	T	C	1.05621e-14	0.10657	0.00435343	0.012817	1
rs60204587	MBOAT7	PDFF (VAT)	19	rs60204587	rs60204587	intron_variant	TMC4	54671421	A	G	1.42472e-15	0.0908439	0.00386958	0.012363	1
rs60204587	MBOAT7	PDFF (VAT)	19	rs11668882	rs11668882	intron_variant	TMC4	54675097	C	T	2.94063e-15	0.0705586	0.00296839	0.0108911	1
rs2207132	MAFB	PDFF (WFM)	20	rs1883711	rs1883711	regulatory_region_variant	MAFB	39179822	C	G	9.08173e-08	0.856252	0.0236006	0.0109364	1
rs2207132	MAFB	PDFF (WFM)	20	rs2207132	rs2207132	intergenic_variant	MAFB	39142516	A	G	1.72637e-08	0.0986603	0.00286596	0.00883974	1
rs738408	PNPLA3	PDFF (VAT)	22	rs738408	COSV53377681;COSV53379414;rs738408	synonymous_variant	PNPLA3	44324730	T	C	1.67966e-269	0.614301	0.110492	0.0878556	1
rs738408	PNPLA3	PDFF (VAT)	22	rs738409	CM086892;COSV53377243;rs738409	missense_variant	PNPLA3	44324727	G	C	2.55933e-269	0.388193	0.0696405	0.0877824	1
rs738408	PNPLA3	PDFF (VAT)	22	rs2294919	COSV53378412;rs2294919	3_prime_UTR_variant	PNPLA3	44342325	T	C	2.26012e-51	0.315908	-0.00840825	0.0127618	2
rs738408	PNPLA3	PDFF (VAT)	22	rs139052	rs139052	intron_variant	PNPLA3	44327012	A	C	3.2791e-53	0.208384	0.00564511	0.0112849	2
rs738408	PNPLA3	PDFF (VAT)	22	rs11912828	rs11912828	intron_variant	PNPLA3	44348116	A	G	6.91548e-52	0.0756345	-0.00203902	0.00729023	2
rs738408	PNPLA3	PDFF (VAT)	22	rs2073082	rs2073082	intron_variant	PNPLA3	44360007	A	G	8.33649e-47	0.0621452	-0.00158966	0.00635619	2
rs738408	PNPLA3	PDFF (VAT)	22	rs2073083	rs2073083	intron_variant	PNPLA3	44360010	A	C	1.145e-46	0.0564457	-0.00143588	0.00604733	2

## Sheet: S7B
Supplementary Table 7B. Functionally informed fine-mapping results for liver iron corrected T1. PolyFun estimated priors were used to perform fine-mapping using SuSiE with default options and at most 10 causal variants per region (within a window of 1.5 Mbp around each lead variant after excluding MHC region on chromosome 6). Only variants with PIP > 0.05 were shown (except for lead variants in e…																																Supplementary Table X. Functionally informed fine-mapping results for PDFF. PolyFun estimated priors were used to perform fine-mapping using SuSiE with default options and at most 10 causal variants per region (after excluding MHC region on chromosome 6). Only variants with PIP > 0.05 were shown (except for lead variants in each locus). For regions with more than 1 CS, only the variant with maxim…																Supplementary Table X. Functionally informed fine-mapping results for PDFF. PolyFun estimated priors were used to perform fine-mapping using SuSiE with default options and at most 10 causal variants per region (after excluding MHC region on chromosome 6). Only variants with PIP > 0.05 were shown (except for lead variants in each locus). For regions with more than 1 CS, only the variant with maxim…
Index	Locus	Trait	CHR	SNP	variant	Consequence	nearestGene	POS	A1	A2	P	PIP	Beta	SD	CS
rs12130283	CELA2B	Liver iron corrected T1 (BMI)	1	rs12130283	rs12130283	intron_variant	CELA2B	15810346	C	T	5.33228e-10	0.109717	0.00357866	0.0103959	0
rs759359281	SLC30A10	Liver iron corrected T1 (BMI)	1	rs759359281	rs576957427	splice_polypyrimidine_tract_variant	SLC30A10	220100497	C	CA	4.73718e-15	0.999955	0.047051	0.00580646	1
rs759359281	SLC30A10	Liver iron corrected T1 (BMI)	1	rs12030281	rs12030281	intron_variant	RAB3GAP2	220370128	G	A	7.63004e-07	0.464553	-0.0136864	0.0152181	0
rs759359281	SLC30A10	Liver iron corrected T1 (BMI)	1	rs11118500	rs11118500	intron_variant	RAB3GAP2	220364977	A	G	1.93689e-06	0.157888	-0.00447758	0.010615	0
rs759359281	SLC30A10	Liver iron corrected T1 (BMI)	1	rs12141189	COSV65044290;rs12141189	missense_variant	HLX	221053545	C	T	1.4938e-05	0.155021	-0.00346033	0.00859362	0
rs759359281	SLC30A10	Liver iron corrected T1 (BMI)	1	rs774696801	rs57957113	upstream_gene_variant	IARS2	220267251	A	AT	1.04474e-05	0.133677	-0.0034425	0.0091334	0
rs759359281	SLC30A10	Liver iron corrected T1 (BMI)	1	rs17597773	COSV65044764;rs17597773	5_prime_UTR_variant	HLX	221054761	G	C	1.45165e-05	0.103104	-0.00229845	0.00719255	0
rs759359281	SLC30A10	Liver iron corrected T1 (BMI)	1	1:221051333_GA_G	rs3840440	intron_variant	HLX	221051333	G	GA	1.07853e-05	0.103102	-0.00234951	0.00731126	0
rs759359281	SLC30A10	Liver iron corrected T1 (BMI)	1	rs2784251	rs2784251	downstream_gene_variant	HLX	221060472	A	G	4.12972e-05	0.097332	-0.00226927	0.0072658	0
rs759359281	SLC30A10	Liver iron corrected T1 (BMI)	1	rs17597619	rs17597619	intron_variant	HLX	221047861	T	C	1.65484e-05	0.0787913	-0.00173857	0.00631756	0
rs759359281	SLC30A10	Liver iron corrected T1 (BMI)	1	rs6663745	rs6663745	intron_variant	SLC30A10	220097906	G	T	0.00188869	0.0565868	-0.000507593	0.00277184	0
rs759359281	SLC30A10	Liver iron corrected T1 (BMI)	1	rs2642438	rs2642438	missense_variant	MARC1	220970028	G	A	0.00141732	0.0555753	0.000595227	0.00269285	0
rs759359281	SLC30A10	Liver iron corrected T1 (BMI)	1	rs6663638	rs6663638	intron_variant	SLC30A10	220098003	G	A	0.00188741	0.0551423	-0.000494423	0.00273617	0
rs759359281	SLC30A10	Liver iron corrected T1 (BMI)	1	rs56347111	rs56347111	downstream_gene_variant	HLX	221061116	A	C	1.03323e-05	0.0547235	-0.0012744	0.005549	0
rs13107325	SLC39A8	Liver iron corrected T1 (VAT)	4	rs13107325	CM1111819;COSV63222463;rs13107325	missense_variant	SLC39A8	103188709	T	C	0	1	0.219644	0.00582352	1
rs13107325	SLC39A8	Liver iron corrected T1 (VAT)	4	rs112519623	rs112519623	missense_variant	SLC39A8	103184239	A	G	7.11035e-21	1	0.0723677	0.00580697	2
rs13107325	SLC39A8	Liver iron corrected T1 (VAT)	4	rs79747645	rs79747645	intron_variant	SLC39A8	103266480	A	G	7.95114e-10	0.979473	-0.0297314	0.00711451	3
rs13107325	SLC39A8	Liver iron corrected T1 (VAT)	4	rs4146610	rs4146610	intron_variant	SLC39A8	103265177	T	C	7.2946e-21	0.368046	-0.0166924	0.0221524	4
rs13107325	SLC39A8	Liver iron corrected T1 (VAT)	4	rs62329462	rs62329462	intron_variant	SLC39A8	103264105	T	C	7.62666e-21	0.294963	-0.0133684	0.0209053	4
rs13107325	SLC39A8	Liver iron corrected T1 (VAT)	4	rs62327945	rs62327945	intron_variant	SLC39A8	103207077	G	A	0.00227929	0.0966866	-0.00278825	0.00870555	5
rs13107325	SLC39A8	Liver iron corrected T1 (VAT)	4	rs2054394	rs2054394	intron_variant	SLC39A8	103268763	A	G	7.28769e-21	0.0843655	-0.00382814	0.0127228	4
rs13107325	SLC39A8	Liver iron corrected T1 (VAT)	4	rs7699542	rs7699542	intron_variant	SLC39A8	103218448	T	C	0.00236029	0.0692087	-0.00201128	0.00752741	5
rs13107325	SLC39A8	Liver iron corrected T1 (VAT)	4	rs10489123	rs10489123	intron_variant	SLC39A8	103205769	A	G	0.00208955	0.0662587	-0.0019223	0.0073645	5
rs13107325	SLC39A8	Liver iron corrected T1 (VAT)	4	rs17824524	rs17824524	intron_variant	SLC39A8	103206152	T	C	0.00212061	0.0652846	-0.00189296	0.0073098	5
rs13107325	SLC39A8	Liver iron corrected T1 (VAT)	4	rs57965291	rs57965291	intron_variant	SLC39A8	103220206	G	A	0.0558377	0.0597108	-0.00172534	0.00698743	5
rs13107325	SLC39A8	Liver iron corrected T1 (VAT)	4	rs4588460	rs4588460	intron_variant	SLC39A8	103212837	C	T	0.00337438	0.0593995	-0.00171599	0.00696893	5
rs13107325	SLC39A8	Liver iron corrected T1 (VAT)	4	rs6825874	rs6825874	intron_variant	SLC39A8	103208632	G	A	0.00230754	0.0571933	-0.00164981	0.00683626	5
rs13107325	SLC39A8	Liver iron corrected T1 (VAT)	4	4:103204319_ATT_A	rs34053920	intron_variant	SLC39A8	103204319	A	ATT	0.00277065	0.05638	-0.00162544	0.00678663	5
rs13107325	SLC39A8	Liver iron corrected T1 (VAT)	4	rs62329460	rs62329460	intron_variant	SLC39A8	103259561	C	T	5.15868e-21	0.0549617	-0.00250399	0.0104712	4
rs13107325	SLC39A8	Liver iron corrected T1 (VAT)	4	rs6826958	rs6826958	intron_variant	SLC39A8	103209043	A	C	0.00227701	0.0535004	-0.00153924	0.00660762	5
rs13107325	SLC39A8	Liver iron corrected T1 (VAT)	4	rs62327946	rs62327946	intron_variant	SLC39A8	103207968	A	G	0.00250448	0.0523407	-0.00150457	0.00653403	5
rs55925606	SLC17A3	Liver iron corrected T1 (VAT)	6	rs115740542	rs115740542	intron_variant	HIST1H2BC	26123502	C	T	2.81221e-24	0.623215	-0.04211	0.0330783	2
rs55925606	SLC17A3	Liver iron corrected T1 (VAT)	6	rs1799945	CM960827;COSV58513169;rs1799945	missense_variant	HFE	26091179	G	C	8.15358e-19	0.528762	-0.0320504	0.0305644	1
rs55925606	SLC17A3	Liver iron corrected T1 (VAT)	6	rs198851	rs198851	downstream_gene_variant	HIST1H4C	26104632	G	T	1.07137e-18	0.307262	0.0185682	0.0280747	1
rs55925606	SLC17A3	Liver iron corrected T1 (VAT)	6	rs1800562	CM004391;CM960828;rs1800562	missense_variant	HFE	26093141	A	G	8.64393e-24	0.223182	-0.0149614	0.0280541	2
rs55925606	SLC17A3	Liver iron corrected T1 (VAT)	6	rs2032451	rs2032451	intron_variant	HFE	26092170	T	G	1.47708e-18	0.116848	-0.00704263	0.0194681	1
rs55925606	SLC17A3	Liver iron corrected T1 (VAT)	6	rs80215559	rs80215559	intron_variant	SLC17A2	25918225	C	T	1.69879e-24	0.0688676	-0.00466146	0.0172114	2
rs55925606	SLC17A3	Liver iron corrected T1 (VAT)	6	rs55925606	rs55925606	intron_variant	SLC17A3	25878848	G	A	1.06707e-24	0.046237	-0.003134	0.0142914	2
rs7012637	RP11-10A14.4	Liver iron corrected T1 (VAT)	8	rs4841132	rs4841132	non_coding_transcript_exon_variant	RP11-10A14.4	9183596	G	A	1.41642e-05	0.240502	0.00866773	0.0156737	1
rs7012637	RP11-10A14.4	Liver iron corrected T1 (VAT)	8	rs4841133	rs4841133	non_coding_transcript_exon_variant	RP11-10A14.4	9183664	G	A	1.61931e-05	0.218188	0.00784257	0.0151002	1
rs7012637	RP11-10A14.4	Liver iron corrected T1 (VAT)	8	rs2980438	rs2980438	intron_variant	LRLE1	8094825	C	T	3.13009e-08	0.149674	0.0062759	0.0151338	2
rs7012637	RP11-10A14.4	Liver iron corrected T1 (VAT)	8	rs9987289	rs9987289	intron_variant	RP11-10A14.4	9183358	G	A	1.70259e-05	0.110398	0.00395913	0.0114091	1
rs7012637	RP11-10A14.4	Liver iron corrected T1 (VAT)	8	rs2980441	rs2980441	intron_variant	LRLE1	8095129	C	G	2.83391e-08	0.107428	0.00451595	0.0131614	2
rs7012637	RP11-10A14.4	Liver iron corrected T1 (VAT)	8	rs2126263	rs2126263	intron_variant	RP11-10A14.4	9181611	A	G	4.40705e-06	0.101812	0.00370626	0.0111688	1
rs7012637	RP11-10A14.4	Liver iron corrected T1 (VAT)	8	rs2980436	rs2980436	non_coding_transcript_exon_variant	LRLE1	8092025	A	G	6.49894e-08	0.0807633	0.00333905	0.0113904	2
rs7012637	RP11-10A14.4	Liver iron corrected T1 (VAT)	8	rs2945250	rs2945250	intron_variant	LRLE1	8094555	C	T	3.52969e-08	0.075794	0.00316876	0.011185	2
rs7012637	RP11-10A14.4	Liver iron corrected T1 (VAT)	8	rs4240624	rs4240624	intron_variant	RP11-10A14.4	9184231	A	G	2.17233e-05	0.0697672	0.00248161	0.00919516	1
rs7012637	RP11-10A14.4	Liver iron corrected T1 (VAT)	8	rs2945253	rs2945253	non_coding_transcript_exon_variant	LRLE1	8093578	C	T	3.92485e-08	0.0635552	0.00264941	0.0102792	2
rs7012637	RP11-10A14.4	Liver iron corrected T1 (VAT)	8	rs199922514	rs111675407	intron_variant	RP11-10A14.4	9183102	AAGAAGAAAGGG	A	2.46588e-05	0.0614771	0.00217812	0.0086357	1
rs7012637	RP11-10A14.4	Liver iron corrected T1 (VAT)	8	rs2980423	rs2980423	intergenic_variant	SGK223	8142575	C	T	5.6989e-08	0.0609324	0.00249857	0.00991748	2
rs7012637	RP11-10A14.4	Liver iron corrected T1 (VAT)	8	rs2169387	rs2169387	intron_variant	RP11-10A14.4	9181395	G	A	5.90116e-06	0.0589045	0.00212429	0.00861135	1
rs7012637	RP11-10A14.4	Liver iron corrected T1 (VAT)	8	rs9693219	rs9693219	intron_variant	LRLE1	8094116	C	G	2.69466e-08	0.0532053	0.00223891	0.00954326	2
rs7012637	RP11-10A14.4	Liver iron corrected T1 (VAT)	8	rs7012637	rs7012637	intron_variant	RP11-10A14.4	9173209	A	G	9.3897e-09	6.26461e-08	1.242e-09	5.17928e-06	0
rs1495741	NAT2	Liver iron corrected T1 (BMI)	8	rs1495741	rs1495741	regulatory_region_variant	NAT2	18272881	G	A	4.49678e-13	0.194285	-0.008052	0.0166041	1
rs1495741	NAT2	Liver iron corrected T1 (BMI)	8	rs146812806	rs11267998	intergenic_variant	NAT2	18272503	C	CCATGAGCTGCCTG	4.8549e-13	0.180674	-0.00747662	0.0161204	1
rs1495741	NAT2	Liver iron corrected T1 (BMI)	8	rs35570672	rs35570672	regulatory_region_variant	NAT2	18272635	T	C	5.47324e-13	0.16101	-0.00664678	0.0153602	1
rs1495741	NAT2	Liver iron corrected T1 (BMI)	8	rs1495743	rs1495743	intergenic_variant	NAT2	18273300	G	C	1.30573e-12	0.113191	-0.00458693	0.0130075	1
rs1495741	NAT2	Liver iron corrected T1 (BMI)	8	rs4921913	rs4921913	intergenic_variant	NAT2	18272377	C	T	9.37392e-13	0.096103	-0.00392293	0.0121787	1
rs1495741	NAT2	Liver iron corrected T1 (BMI)	8	rs4921915	rs4921915	intergenic_variant	NAT2	18272466	G	A	9.84905e-13	0.0916557	-0.00373738	0.0119103	1
rs1495741	NAT2	Liver iron corrected T1 (BMI)	8	rs35246381	rs35246381	intergenic_variant	NAT2	18272535	C	T	1.04459e-12	0.0866035	-0.0035268	0.011595	1
rs532436	ABO	Liver iron corrected T1	9	rs532436	rs532436	intron_variant	ABO	136149830	A	G	7.47355e-15	0.332711	0.0144687	0.020821	1
rs532436	ABO	Liver iron corrected T1	9	9:136151579_TGGTGCAGGCGCAGGAAAAAATTGTGGCAATTCCTCA_T	rs8176636	upstream_gene_variant	ABO	136151579	T	TGGTGCAGGCGCAGGAAAAAATTGTGGCAATTCCTCA	8.1388e-15	0.280242	0.0121601	0.019791	1
rs532436	ABO	Liver iron corrected T1	9	rs507666	rs507666	intron_variant	ABO	136149399	A	G	1.33639e-14	0.14987	0.0064183	0.0155358	1
rs532436	ABO	Liver iron corrected T1	9	rs115478735	rs115478735	intron_variant	ABO	136149711	T	A	2.26698e-14	0.0865635	0.00364446	0.0120749	1
rs532436	ABO	Liver iron corrected T1	9	9:136149709_AC_A	rs8176643	intron_variant	ABO	136149709	A	AC	2.33301e-14	0.0842011	0.00354106	0.0119143	1
rs2792735	GPAM	Liver iron corrected T1 (WFM)	10	rs2254537	COSV62082910;rs2254537	synonymous_variant	GPAM	113917085	T	A	1.0831e-07	0.185806	0.00535593	0.0117972	1
rs2792735	GPAM	Liver iron corrected T1 (WFM)	10	rs2792751	COSV62081535;rs2792751	missense_variant	GPAM	113940329	T	C	9.03671e-08	0.176089	0.0051419	0.0116456	1
rs2792735	GPAM	Liver iron corrected T1 (WFM)	10	rs2297991	rs2297991	3_prime_UTR_variant	GPAM	113913222	T	C	5.70849e-08	0.127624	0.00382947	0.0103782	1
rs2792735	GPAM	Liver iron corrected T1 (WFM)	10	rs1807800	rs1807800	intron_variant	GPAM	113913552	A	T	4.92215e-08	0.0543369	0.00164059	0.0070684	1
rs2792735	GPAM	Liver iron corrected T1 (WFM)	10	rs2792735	rs2792735	intron_variant	GPAM	113921825	G	A	4.04903e-08	0.0305418	0.000931517	0.00540411	1
rs174533	MYRF	Liver iron corrected T1 (VAT)	11	rs174535	COSV53888966;rs174535	synonymous_variant	MYRF	61551356	C	T	3.18832e-11	0.163125	0.00633904	0.014556	1
rs174533	MYRF	Liver iron corrected T1 (VAT)	11	rs1535	rs1535	intron_variant	FADS2	61597972	G	A	1.44095e-10	0.096499	0.0036224	0.0112358	1
rs174533	MYRF	Liver iron corrected T1 (VAT)	11	11:61596322_CA_C	rs5792235	intron_variant	FADS1	61596322	C	CA	7.07305e-11	0.0928255	0.00354289	0.0112218	1
rs174533	MYRF	Liver iron corrected T1 (VAT)	11	rs774882452	rs3834458	intron_variant	FADS1	61594920	C	CT	8.05339e-11	0.0792644	0.00301626	0.0104145	1
rs174533	MYRF	Liver iron corrected T1 (VAT)	11	rs174568	COSV53898928;rs174568	synonymous_variant	FADS2	61593816	T	C	5.48642e-11	0.0545447	0.00209393	0.00882693	1
rs174533	MYRF	Liver iron corrected T1 (VAT)	11	rs174533	COSV53888955;rs174533	intron_variant	MYRF	61549025	A	G	2.49093e-11	0.0250877	0.000980229	0.00618218	1
rs59372312	TFCP2	Liver iron corrected T1	12	rs59372312	rs59372312	intron_variant	TFCP2	51511269	G	A	2.33297e-08	0.364368	-0.0110837	0.0150388	1
rs59372312	TFCP2	Liver iron corrected T1	12	rs1283170	rs1283170	intron_variant	NR4A1	52423179	A	G	6.30221e-05	0.0753369	0.00138211	0.00514518	0
rs59372312	TFCP2	Liver iron corrected T1	12	rs17229232	rs17229232	3_prime_UTR_variant	CSRNP2	51457234	T	C	8.1517e-07	0.0731158	-0.00187898	0.00700935	1
rs59372312	TFCP2	Liver iron corrected T1	12	rs11169985	rs11169985	intron_variant	NR4A1	52418434	T	C	0.000108168	0.070646	0.00123024	0.00479603	0
rs59372312	TFCP2	Liver iron corrected T1	12	rs185145272	rs185145272	upstream_gene_variant	NR4A1	52412569	C	A	3.98238e-06	0.0598913	0.00131237	0.00537325	0
rs59372312	TFCP2	Liver iron corrected T1	12	rs10876228	rs10876228	intron_variant	NR4A1	52417562	T	C	0.000146104	0.0584364	0.0009779	0.00425982	0
rs59372312	TFCP2	Liver iron corrected T1	12	rs58309379	rs58309379	3_prime_UTR_variant	TFCP2	51487751	T	A	7.05295e-07	0.0516938	-0.00134126	0.00599818	1
rs111723834	PCK2	Liver iron corrected T1 (BMI)	14	rs111723834	COSV99394246;rs111723834	missense_variant	PCK2	24572932	A	G	1.70174e-39	0.998899	0.0762413	0.00633006	1
rs111723834	PCK2	Liver iron corrected T1 (BMI)	14	rs766669	rs766669	intron_variant	STXBP6	25308699	T	C	4.08716e-06	0.245106	-0.00624813	0.0113393	0
rs111723834	PCK2	Liver iron corrected T1 (BMI)	14	rs1870778	rs1870778	intron_variant	STXBP6	25305713	G	A	7.42593e-06	0.20499	-0.00503142	0.0102696	0
rs111723834	PCK2	Liver iron corrected T1 (BMI)	14	rs10694766	rs10694766	3_prime_UTR_variant	STXBP6	25286933	ACT	A	2.03332e-05	0.121285	-0.00280374	0.00786304	0
rs2454933	ADAMTS18	Liver iron corrected T1 (VAT)	16	rs274540	rs274540	intron_variant	ADAMTS18	77421051	T	C	4.51307e-08	0.459034	0.0145435	0.0163034	1
rs2454933	ADAMTS18	Liver iron corrected T1 (VAT)	16	rs7204786	rs7204786	intron_variant	ADAMTS18	77420562	G	C	7.91305e-08	0.14875	0.00461635	0.0112966	1
rs2454933	ADAMTS18	Liver iron corrected T1 (VAT)	16	rs2454933	rs2454933	intron_variant	ADAMTS18	77423427	T	C	3.69168e-08	0.14643	0.0046674	0.0115031	1
rs2454933	ADAMTS18	Liver iron corrected T1 (VAT)	16	rs274543	rs274543	intron_variant	ADAMTS18	77422880	C	G	9.48101e-08	0.0607374	0.00187142	0.00751847	1
rs2454933	ADAMTS18	Liver iron corrected T1 (VAT)	16	rs2434890	rs2434890	intron_variant	ADAMTS18	77418949	A	G	1.05318e-07	0.0550768	0.00169008	0.00715379	1
18:59323966_CTT_C	CDH20	Liver iron corrected T1	18	rs17068778	rs17068778	intron_variant	CDH20	59332029	A	G	3.10165e-08	0.175617	-0.00538094	0.0118947	1
18:59323966_CTT_C	CDH20	Liver iron corrected T1	18	rs7227150	rs7227150	intron_variant	CDH20	59331815	G	A	5.73734e-08	0.0831364	-0.00249729	0.00845061	1
18:59323966_CTT_C	CDH20	Liver iron corrected T1	18	rs6567230	rs6567230	intron_variant	CDH20	59330824	A	T	2.93786e-08	0.0763375	-0.002343	0.00829712	1
18:59323966_CTT_C	CDH20	Liver iron corrected T1	18	18:59358702_CA_C	rs10718319	intron_variant	RNF152	59358702	C	CA	3.63552e-08	0.0558435	-0.00170244	0.00712541	1
18:59323966_CTT_C	CDH20	Liver iron corrected T1	18	18:59323966_CTT_C	rs10568195	intron_variant	CDH20	59323966	C	CTT	1.28235e-08	0.0231048	-0.000727454	0.00480696	1
rs58542926	TM6SF2	Liver iron corrected T1 (WFM)	19	rs58542926	CM143615;COSV66985100;COSV66985113;rs58542926	missense_variant	TM6SF2	19379549	T	C	4.21721e-23	0.930323	0.055283	0.0161689	1
rs58542926	TM6SF2	Liver iron corrected T1 (WFM)	19	rs187429064	rs187429064	missense_variant	TM6SF2	19380513	G	A	3.75503e-06	0.927176	0.0261071	0.00920934	2
rs58542926	TM6SF2	Liver iron corrected T1 (WFM)	19	rs8107974	rs8107974	intron_variant	SUGP1	19388500	T	A	8.05218e-23	0.0526691	0.00309888	0.0132372	1
rs10406327	PEPD	Liver iron corrected T1 (VAT)	19	rs41355649	rs41355649	upstream_gene_variant	CEBPA	33790556	A	G	2.24518e-07	0.495473	0.0114609	0.0123271	0
rs10406327	PEPD	Liver iron corrected T1 (VAT)	19	rs10406327	rs10406327	intron_variant	PEPD	33890838	G	C	1.23661e-08	0.368901	-0.0111215	0.0150372	1
rs10406327	PEPD	Liver iron corrected T1 (VAT)	19	rs889138	COSV54897122;rs889138	intron_variant	PEPD	33892409	T	C	1.77513e-08	0.298536	-0.00895574	0.0141594	1
rs10406327	PEPD	Liver iron corrected T1 (VAT)	19	rs3786901	rs3786901	intron_variant	PEPD	33897478	C	A	1.32539e-07	0.066198	-0.00179411	0.00705004	1
rs10406327	PEPD	Liver iron corrected T1 (VAT)	19	rs113938803	rs10680348	intron_variant	PEPD	33918642	ATG	A	5.4735e-08	0.0624387	-0.00179026	0.00716389	1
rs10406327	PEPD	Liver iron corrected T1 (VAT)	19	rs8107837	COSV54888362;rs8107837	intron_variant	PEPD	33893451	C	T	1.67958e-07	0.0537733	-0.00142971	0.0063074	1
rs10406327	PEPD	Liver iron corrected T1 (VAT)	19	rs10403360	rs10403360	intron_variant	PEPD	33896195	A	G	1.83916e-07	0.0535036	-0.00141255	0.0062617	1
rs516246	FUT2	Liver iron corrected T1 (BMI)	19	rs601338	CM950483;COSV67178879;rs601338	stop_gained	FUT2	49206674	G	A	4.90881e-13	0.164752	-0.00660676	0.0152421	1
rs516246	FUT2	Liver iron corrected T1 (BMI)	19	rs681343	COSV67179224;rs681343	synonymous_variant	FUT2	49206462	C	T	4.95601e-13	0.145552	-0.00583173	0.0144755	1
rs516246	FUT2	Liver iron corrected T1 (BMI)	19	rs485186	COSV67179318;rs485186	synonymous_variant	FUT2	49207206	A	G	4.48354e-13	0.130709	-0.00524203	0.0138411	1
rs516246	FUT2	Liver iron corrected T1 (BMI)	19	rs492602	COSV67179303;rs492602	synonymous_variant	FUT2	49206417	A	G	5.94228e-13	0.124402	-0.00494385	0.0134661	1
rs516246	FUT2	Liver iron corrected T1 (BMI)	19	rs7251877	rs7251877	intron_variant	PRR12	50097547	A	G	0.000604472	0.0706976	-0.000895835	0.00382169	0
rs516246	FUT2	Liver iron corrected T1 (BMI)	19	rs602662	CM042988;COSV67178989;rs602662	missense_variant	FUT2	49206985	G	A	4.07941e-13	0.0685976	-0.00275736	0.0103836	1
rs516246	FUT2	Liver iron corrected T1 (BMI)	19	rs516246	rs516246	intron_variant	FUT2	49206172	C	T	3.67287e-13	0.0320165	-0.00129415	0.00725699	1
rs6000553	TMPRSS6	Liver iron corrected T1 (VAT)	22	rs4820268	COSV60976234;rs4820268	synonymous_variant	TMPRSS6	37469591	G	A	1.70916e-20	0.726225	0.0399058	0.025024	1
rs6000553	TMPRSS6	Liver iron corrected T1 (VAT)	22	rs6000553	rs6000553	intron_variant	TMPRSS6	37469192	A	G	7.52622e-21	0.107193	0.00594389	0.0172652	1
rs6000553	TMPRSS6	Liver iron corrected T1 (VAT)	22	rs1837988	rs1837988	intron_variant	DDX17	38901094	A	G	6.40961e-05	0.0932222	0.00200668	0.00649423	0
rs6000553	TMPRSS6	Liver iron corrected T1 (VAT)	22	rs12004	COSV53246548;rs12004	missense_variant	KDELR3	38877461	T	G	0.000135852	0.0909195	0.00186685	0.00614644	0
rs6000553	TMPRSS6	Liver iron corrected T1 (VAT)	22	rs2076085	rs2076085	intron_variant	TMPRSS6	37470041	C	A	1.14923e-20	0.0673898	0.00371947	0.0139237	1
rs6000553	TMPRSS6	Liver iron corrected T1 (VAT)	22	rs138458	rs138458	intron_variant	DDX17	38898416	C	CA	0.000104156	0.0536689	-0.00111356	0.00485756	0
rs738409	PNPLA3	Liver iron corrected T1 (BMI)	22	rs738409	CM086892;COSV53377243;rs738409	missense_variant	PNPLA3	44324727	G	C	3.20618e-41	0.502585	0.0389169	0.0391588	1
rs738409	PNPLA3	Liver iron corrected T1 (BMI)	22	rs738408	COSV53377681;COSV53379414;rs738408	synonymous_variant	PNPLA3	44324730	T	C	4.08896e-41	0.478941	0.0369656	0.0390494	1

[truncated: 21 more sheets: S8A, S8B, S9A, S9B, S10A, S10B, S10C, S10D, S11, S12, S13, S14, S15, S16, S17, S18, S19, S20, S21, S22 …]
